# Supplementary material for: Peptidomic Approach for the Identification of Peptides with Potential Antioxidant and Anti-Hyperthensive Effects Derived From Asparagus By-Products
Source: Molecules. 2019 Oct 8;24(19):3627. doi: 10.3390/molecules24193627 (PMC6804140; doi:10.3390/molecules24193627)
Supplement: Supplementary file 1 [file molecules-24-03627-s001.zip]

Archive with 2 entries (2 files):
- Supplementary Material S1.xlsx
- Supplementary Material S2.xlsx
