# Supplementary material for: Peptidomic Approach for the Identification of Peptides with Potential Antioxidant and Anti-Hyperthensive Effects Derived From Asparagus By-Products
Source: Molecules. 2019 Oct 8;24(19):3627. doi: 10.3390/molecules24193627 (PMC6804140; doi:10.3390/molecules24193627)
Supplement: Supplementary file 1 [file molecules-24-03627-s001.zip › Supplementary Material S1.xlsx]

## Sheet: hydrolyzate extract
ABTS					ACE
Sample	Absorbance		%		Sample	AREA	AREA
Blank	985	dev. St			bianco	406391	427015
Replicate1	643	0.35	0.35			AREA	%
Replicate2	656	0.33	0.33		Replicate1	128580	70.8
Replicate3	673	0.32	0.32		Replicate2	139103	68.4
					Replicate3	118768	73.1
DPPH
Sample	Absorbance		%		ACE	AREA	Activity
Blank	775	dev. St			Average	1287717	0.708
Replicate1	510	0.34	0.34
Replicate2	535	0.31	0.31
Replicate3	532	0.31	0.31
ABTS
Aver<age	0.33	DEV.ST	0.0153
DPPH
MEDIA	0.32	DEV.ST	0.0176

## Sheet: fractions
ABTS						ACE
	Absorbance (mAu)	%activity	Standard Deviation				%activity	Standard deviation
Blank	961		1			Fraction1	23	1
						Fraction 2	60	1
Fraction1	820	0.146722	1			fraction3	86	2
Fraction 2	832	0.134235	1			fraction4	77	1
fraction3	742	0.227888	2			fraction5	50	1
fraction4	630	0.344433	3			fraction6	59	0.9
fraction5	762	0.207076	3			fraction7	46	1
fraction6	976	-0.0156087	2			fraction8	72	1
fraction7	700	0.271592	1			fraction9	63	2
fraction8	575	0.401665	3			fraction10	33	1
fraction9	960	0.00104058	2
fraction10	850	0.115505	2
DPPH
Blank	920		1
Fraction1	740	0.195652	2
Fraction 2	830	0.0978261	2
fraction3	830	0.0978261	1
fraction4	810	0.119565	1
fraction5	555	0.396739	3
fraction6	590	0.358696	3
fraction7	490	0.467391	3
fraction8	560	0.391304	2
fraction9	601	0.346739	2
fraction10	666	0.276087	3
