# Supplementary material for: Peptidomic Approach for the Identification of Peptides with Potential Antioxidant and Anti-Hyperthensive Effects Derived From Asparagus By-Products
Source: Molecules. 2019 Oct 8;24(19):3627. doi: 10.3390/molecules24193627 (PMC6804140; doi:10.3390/molecules24193627)
Supplement: Supplementary file 1 [file molecules-24-03627-s001.zip › Supplementary Material S2.xlsx]

## Sheet: Area>1E7
Sequence	# PSMs	# Proteins	# Protein Groups	Protein Group Accessions	Modifications	MH+ [Da]	F3: Area	F4: Area	F5: Area	F7: Area	F8: Area	q-Value	PEP	IonScore F3	IonScore F4	IonScore F5	IonScore F7	IonScore F8	m/z [Da] F3	m/z [Da] F4	m/z [Da] F5	m/z [Da] F7	m/z [Da] F8
AAAINVE	2	2	0			687.374	0	0	0	4.88263e+07	0	0.985623	1				37.67					687.374
AAATKVKS	1	0	0			775.462	2.27692e+08	0	0	0	0			31.13					388.235
AADVGADLVGK	1	2	0			1015.55	0	16955792	0	0	0	0.872251	1		31.85					1015.55
AAGDGDLVV	1	0	0			816.418	0	0	280333076	0	0					33.2					816.418
AAGVSQTIL	1	0	0			859.496	0	0	0	1.35483e+08	0	0.991553	1				40.56					430.252
AAKDYNE	1	0	0			810.37	38691627	0	0	0	0	0.995483	1	33.18					810.37
AALCLSDLTDAK	1	2	0			1220.62	105525046	0	0	0	0			35.58					610.815
AALTKAALARFFVTETVLX	1	0	0		X19(Q)	2050.16	2.77184e+07	0	0	0	0	0.995483	1	31.68					410.838
AAQSGMILL	1	1	0			903.492	0	0	0	0	3.33045e+07	0.994201	1					34.96					903.492
AAQTALIT	1	0	0			788.458	1.49554e+07	0	0	0	0			31.54					788.458
AARAMEELGNLKGSEAH	1	0	0			1783.88	1.03432e+08	0	0	0	0	0.995483	1	33.52					892.441
AARQLSE	1	1	0			774.406	4.77759e+07	0	0	0	0			30.67					774.406
AASIAV	3	1	0			531.319	0	0	0	1.42028e+07	0						30.34					531.319
AAVGQISE	1	0	0			774.406	4.77759e+07	0	0	0	0			34.43					774.406
AAVLSQSQAPA	1	0	0			1042.55	6.7072e+08	0	0	0	0	0.984853	1	31.27					521.779
AAVVIDE	2	0	0			716.388	0	1077061148	0	0	0	0.999071	1		36.26					716.388
AAWKSPE	1	0	0			788.4	1.19715e+08	0	0	0	0	0.984853	1	31.9					394.704
ACGAVPSPLLSS	1	0	0			1101.55	0	2.3235e+07	0	0	0	0.999071	1		30.09					1101.55
ADAIAQRLPKE	1	0	0			1211.69	5.06262e+07	0	0	0	0	0.984853	1	31.7					606.346
ADAQRVLF	1	0	0			919.501	0	0	0	1.31469e+07	0	0.985741	1				32.96					460.254
ADCIEINT	1	1	0			878.399	293635971	0	0	0	0			39.34					878.399
ADESTGTIGKRL	1	0	0			1247.67	0	0	47594370	0	0	0.998184	1			40.14					624.339
ADIPIGK	1	0	0			713.425	0	5.85081e+07	0	0	0	0.992266	1		35.54					357.216
ADIPKAV	1	0	0			713.425	0	5.85081e+07	0	0	0	0.999071	1		35.54					357.216
ADIPKGL	2	0	0			713.425	0	5.85081e+07	0	0	0	0.999071	1		35.54					357.216
ADIPVKA	1	0	0			713.425	0	5.85081e+07	0	0	0	0.999071	1		35.54					357.216
ADLPAKV	1	0	0			713.425	0	5.85081e+07	0	0	0	0.999071	1		35.54					357.216
ADLPGKI	2	0	0			713.425	0	5.85081e+07	0	0	0	0.999071	1		35.54					357.216
ADLPGLK	4	0	0			713.425	0	5.85081e+07	0	0	0	0.967707	1		35.54					357.216
ADLVQVAS	1	0	0			802.425	1.62883e+07	0	0	0	0			33.28					802.425
ADPDDLGLGGHEL	1	1	0			1308.62	5.3653e+07	0	0	0	0	0.898527	0.86315	60.24					654.812
ADSGDLVAI	1	0	0			860.444	0	0	0	33658060	0	0.988813	1				30.75					860.444
ADSGLKVL	1	0	0			802.475	0	0	0	2.86194e+08	0	0.985623	1				34.12					802.475
ADVLAAAAAVSTIVIP	1	0	0			1481.85	0	0	0	0	1.09002e+07							31.52					741.428
AEDGLKLGA	1	0	0			873.475	1.16686e+08	0	0	0	0			40.17					437.241
AEEVSKIE	1	0	0			904.471	0	0	46677678	0	0	0.923167	0.997857			30.05					904.471
AELTAAGLGA	1	0	0			873.475	1.16686e+08	0	0	0	0	0.905886	0.914398	43.01					437.241
AELVAGIS	1	0	0			759.431	2.10891e+07	0	0	0	0	0.955305	1	51.01					759.431
AELVQIS	2	0	0			759.431	2.10891e+07	0	0	0	0			33.96					759.431
AENGDIVV	2	0	0			816.418	0	0	280333076	0	0					34.34					816.418
AEPSIIA	3	2	0			700.393	0	7.83258e+07	0	0	0	0.988956	1		40.89					700.393
AEQVKTLRL	1	0	0			1057.63	1.14905e+07	0	0	0	0	0.979707	1	35.65					529.317
AERLLTY	1	0	0			865.477	0	0	0	0	4.10748e+07	0.994201	1					31.84					865.477
AETDSGSEKSKI	1	0	0			1251.62	3.25519e+07	0	0	0	0			31.08					626.313
AETIAVG	1	0	0			660.361	0	190622776	0	0	0	0.999071	1		33.05					660.361
AEVAGALLQL	1	1	0			984.581	0	0	0	3.07755e+07	0						32.76					984.581
AFGGIVK	1	0	0			691.419	0	19993999	0	0	0	0.967707	1		33.45					691.419
AFGIENGTVTTIH	1	0	0			1359.7	1.77182e+07	0	0	0	0	0.968744	1	30.06					680.353
AFILTEEV	1	0	0			921.487	2.18592e+08	0	0	0	0			32.57					461.247
AGAAISVL	1	0	0			701.425	40495840	0	0	0	0			40.55					351.216
AGAAKDTLI	1	0	0			859.496	0	0	0	1.35483e+08	0						32.63					430.252
AGAKKGEPSAAL	1	0	0			1099.61	2.56025e+07	0	0	0	0	0.978547	1	32.31					367.208
AGANSLDLLRRV	1	1	0			1284.74	5.30619e+07	0	0	0	0			39.44					428.917
AGAVAVGFF	1	0	0			838.449	0	0	147613261	0	0					31.24					419.728
AGAVLSWS	1	1	0			790.416	0	6.68596e+08	0	0	0	0.999071	1		34.33					790.416
AGFAGDDAPR	2	1	1	M1GM21		976.456	4.41091e+07	0	0	0	0	0	0.178202	31.9					488.731
AGFGLVK	1	0	0			691.419	0	19993999	0	0	0	0.967707	1		33.45					691.419
AGGQLIRPL	1	1	0			924.571	0	0	0	5.14996e+07	0	0.985623	1				45.63					462.789
AGIVIDE	3	0	0			716.388	0	1077061148	0	0	0	0.999071	1		36.26					716.388
AGIVSSVL	1	0	0			745.453	0	0	0	1.69668e+08	0	0.998373	1				33.16					373.23
AGLDRVTL	1	0	0			844.497	0	0	0	4.30162e+08	0	0.997537	1				31.04					422.752
AGLDVRTI	1	0	0			844.497	0	0	0	4.30162e+08	0	0.993303	1				31.04					422.752
AGLVLEE	2	1	0			730.404	0	2.26806e+07	0	0	0	0.999071	1		33.69					730.404
AGMIEEGESVE	1	0	0			1150.5	6.21621e+07	0	0	0	0			30.1					575.753
AGPLIXK	1	0	0		X6(V)	697.467	0	0	0	1.49709e+07	0	0.985623	1				35.31					697.467
AGQIDAAVEAGAPVI	1	0	0			1381.74	3.8787e+08	0	0	0	0			30.3					691.375
AGSVITP	2	0	0			644.367	0	67904625	0	0	0	0.999071	1		36.53					644.367
AGTIAV	2	0	0			531.319	0	0	0	1.42028e+07	0						30.34					531.319
AGVAILK	2	7	0			671.45	0	8.65893e+07	0	0	0	0.999071	1		34.63					671.45
AGVAVVE	1	0	0			644.368	0	0	84810748	0	0					35.14					644.368
AGVDVYL	2	0	0			736.394	0	0	0	1.58195e+07	0	0.985623	1				33.93					736.394
AGVNGSPTGKVKAG	1	2	0			1242.68	31935162	0	0	0	0			32.15					311.425
AGYLELR	1	0	0			821.458	1.51836e+07	0	0	0	0	0.984853	1	30.12					411.233
AHLDPADVV	1	0	0			936.487	1.20533e+08	0	0	0	0	0.984853	1	30.16					468.747
AHVVQVDE	1	6	0			896.455	0	4.63907e+07	0	0	0	0.999071	1		44.63					896.455
AIARDGASGGVVR	1	0	0			1228.69	4.32896e+07	0	0	0	0	0.537264	0.831136	40.25					614.847
AIDGGVSLE	1	0	0			860.443	0	2.99594e+07	0	0	0	0.997644	1		34.28					860.443
AIDVQVAS	1	0	0			802.425	1.62883e+07	0	0	0	0			33.28					802.425
AIEVIAAVADP	1	0	0			1068.6	31548298	0	0	0	0			30.79					356.872
AIFFYELVEE	1	0	0			1259.61	3.10881e+08	0	0	0	0			31.35					630.309
AIGVLDE	3	1	0			716.388	0	1077061148	0	0	0	0.999071	1		36.26					716.388
AIIEAVVPI	1	2	0			924.571	0	0	0	5.14996e+07	0						34.66					462.789
AIMLAIDLLL	1	3	0			1085.67	0	0	0	0	6.34385e+07	0.995622	1					33.86					543.337
AINQLSE	2	0	0			774.406	4.77759e+07	0	0	0	0			30.67					774.406
AITDDEPAKVAEE	1	0	0			1387.67	4.58323e+07	0	0	0	0			30.51					694.339
AIVSNVNALDGH	1	1	0			1209.63	79545468	0	0	0	0			30.89					605.32
AKAQDTIL	1	5	0			859.496	0	0	0	1.35483e+08	0						33.77					430.252
AKDLVEAAPANLKEAVSK	1	0	0			1854.05	4.54962e+07	0	0	0	0	0.995483	1	39.41					464.267
AKETAAAHQASSSPPIDAAT	1	0	0			1923.93	1.74161e+09	0	0	0	0	0.995483	1	30.1					641.982
AKGEQTLL	1	0	0			859.496	0	0	0	1.35483e+08	0						30.25					430.252
AKLPDARPL	1	4	1	Q0WLB5		980.596	0	2.21583e+08	0	0	0	0	0.182385		49.55					327.537
AKNRILTY	1	0	0			978.571	0	0	0	0	8.19788e+07	0.994201	1					31.97					489.789
AKNVQLS	1	0	0			759.431	2.10891e+07	0	0	0	0			33.96					759.431
AKRIDAVVIS	1	0	0			1071.65	0	0	0	8.8825e+07	0						32.34					1071.65
AKWQTII	1	0	0			859.496	0	0	0	1.35483e+08	0						30.25					430.252
ALADDLEKN	1	1	0			988.495	0	0	0	0	4.02306e+07	0.994201	1					33.53					988.495
ALAKTDADGEVQT	1	0	0			1318.65	107940259	0	0	0	0			33.53					659.827
ALDNLPGE	1	0	0			828.417	1.82764e+07	0	0	0	0			30.76					828.417
ALEDPARALI	1	0	0			1068.6	31548298	0	0	0	0			31					356.872
ALEVQLS	1	0	0			759.431	2.10891e+07	0	0	0	0			33.96					759.431
ALGVLEE	1	4	0			730.404	0	2.26806e+07	0	0	0	0.999071	1		33.69					730.404
ALGVNTREELA	1	2	0			1172.63	42880252	0	0	0	0	0.978547	1	37.72					586.816
ALIARALA	3	0	0			798.526	0	1.76714e+07	0	0	0	0.967707	1		32.44					399.767
ALIEGLVNDI	1	1	0			1056.59	0	0	0	8.39244e+07	0	0.997537	1				31.3					352.87
ALIELGVPI	1	1	0			924.571	0	0	0	5.14996e+07	0						39.4					462.789
ALIGTLAI	2	0	0			771.505	0	0	0	81788461	0	0.985623	1				32.92					386.256
ALLRAALA	1	0	0			798.526	0	1.76714e+07	0	0	0	0.842393	1		32.44					399.767
ALQEGKGQVAAAP	1	0	0			1239.67	46274745	0	0	0	0			30.39					620.338
ALQGGTSVVIA	1	0	0			1015.58	0	0	0	2.90933e+07	0						35.92					1015.58
ALQTLINPS	1	0	0			956.539	35961292	0	0	0	0	0.995483	1	30.09					319.518
ALQVELS	1	0	0			759.431	2.10891e+07	0	0	0	0			33.96					759.431
ALRELLTY	1	0	0			978.571	0	0	0	0	8.19788e+07	0.994201	1					31.97					489.789
ALRISDNVEIV	1	0	0			1228.69	9.10067e+07	0	0	0	0	0.984853	1	30.59					410.234
ALSDKAKLEH	1	0	0			1111.61	4.52012e+07	0	0	0	0	0.995483	1	32.37					371.208
ALSDVLQA	2	1	0			816.453	1.66724e+07	0	0	0	0	0.979707	1	44.95	38.77				816.453	816.453
ALSNYNE	1	0	0			810.37	38691627	0	0	0	0	0.995483	1	33.18					810.37
ALSQFSETEP	1	0	0			1108.52	1.63298e+08	0	0	0	0	0.984853	1	31.31					554.766
ANAVNDVVKAAAP	1	0	0			1239.67	46274745	0	0	0	0			30.13					620.338
ANCVDISKKDK	1	0	0			1220.62	5.26599e+07	0	0	0	0	0.984853	1	30.61					610.813
ANLHGLHA	1	0	0			832.439	0	0	9.51885e+07	0	0	0.998184	1			30.21					416.723
ANNLKVNN	1	1	0			886.472	0	1.10188e+07	0	0	0	0.997644	1		44.63					886.472
ANTVILTHIS	1	1	0			1068.6	236532695	0	0	0	0	0.978237	1	33.47					534.802
ANVLKDILAPHFA	1	0	0			1408.79	1.81534e+07	0	0	0	0	0.995483	1	30.82					352.953
APDIKEF	1	0	0			819.432	0	0	25017626	0	0	0.998184	1			31.36					819.432
APESIIA	2	0	0			700.393	0	7.83258e+07	0	0	0				33.54					700.393
APGLADAIA	1	0	0			798.442	0	50600181	0	0	0	0.999071	1		30.92					798.442
APMGTLFTS	1	0	0			924.441	0	0	0	1.60693e+07	0	0.985623	1				33.55					924.441
AQADRVLF	1	0	0			919.501	0	0	0	1.31469e+07	0	0.993837	1				32.96					460.254
AQAISVI	2	1	0			701.425	40495840	0	0	0	0			32.91					351.216
AQATALIT	1	0	0			788.458	1.49554e+07	0	0	0	0			31.54					788.458
AQGGKAAVCGKYLF	1	1	0			1412.73	2.9188e+08	0	0	0	0	0.909145	0.942762	31.38					471.581
AQIGVDVH	2	0	0			838.449	0	0	147613261	0	0	0.993623	1			35.92					419.728
AQISNTLL	1	2	0			859.496	0	0	0	1.35483e+08	0						30.25					430.252
AQKGETII	1	0	0			859.496	0	0	0	1.35483e+08	0						30.25					430.252
AQLATEIGA	1	0	0			873.475	1.16686e+08	0	0	0	0			32.68					437.241
AQLGKYTGEGESEE	1	3	0			1497.68	7.35926e+07	0	0	0	0	0.537264	0.829025	39.87					749.345
AQLGVFGF	1	0	0			838.449	0	0	147613261	0	0	0.998184	1			35.92					419.728
AQPGVPPEE	1	6	1	Q95694		923.454	7.93747e+07	0	0	0	0	0.998234	1	30.99					923.454
AQSLNTIL	1	0	0			859.496	0	0	0	1.35483e+08	0						30.25					430.252
ARAILK	5	1	0			671.45	0	8.65893e+07	0	0	0	0.949209	1		34.63					671.45
ARAQLSE	1	0	0			774.406	4.77759e+07	0	0	0	0			30.67					774.406
ARARKNIIPL	1	0	0			1151.74	0	0	0	8.86578e+08	0	0.931017	1				32.68					384.584
ARDIVVPR	1	1	0			925.556	0	0	0	0	3.11211e+07	0.994201	1					32.47					463.282
ARDVYI	4	1	0			736.394	0	0	0	1.58195e+07	0	0.985623	1				33.93					736.394
AREANVLF	1	0	0			919.501	0	0	0	1.31469e+07	0	0.985623	1				32.96					460.254
AREIITY	1	0	0			865.477	0	0	0	0	4.10748e+07	0.994201	1					31.84					865.477
AREIQPSFKPN	1	1	0			1286.69	6.03118e+07	0	0	0	0	0.998234	1	35.01					643.851
AREIVKDVEDI	1	2	0			1286.69	6.03118e+07	0	0	0	0	0.995483	1	46.1					643.851
AREQGVLF	1	0	0			919.501	0	0	0	1.31469e+07	0	0.993837	1				32.96					460.254
AREVIKDVEDL	1	1	0			1286.69	6.03118e+07	0	0	0	0			30.44					643.851
ARGGKGLGGL	1	0	0			885.522	2.0622e+07	0	0	0	0			37.13					443.264
ARGQEVLF	1	0	0			919.501	0	0	0	1.31469e+07	0	0.985623	1				32.96					460.254
ARIIAT	4	12	0			644.404	0	0	0	9.14017e+07	0	0.993837	1				41.06					644.404
ARISAIPI	1	1	0			840.528	0	0	0	0	1.04468e+08	0.994201	1					30.18					420.768
ARLKVLY	1	0	0			862.548	0	0	0	1.26251e+08	0	0.985623	1				31.17					862.548
ARMVLPL	1	0	0			799.48	0	0	0	0	15401666	0.994201	1					31.36					799.48
ARNVWKVQPETVLA	1	0	0			1610.91	54226877	0	0	0	0	0.995483	1	32					537.642
ARSAFDIL	1	1	0			892.489	0	0	0	1.22914e+08	0	0.989098	1				37.44					446.748
ARSVGDVLVQ	1	1	0			1043.58	0	2.47388e+07	0	0	0	0.999071	1		30.75					522.294
ASAIAV	1	2	0			531.319	0	0	0	1.42028e+07	0						30.34					531.319
ASEVLAAAKEEGAA	1	0	0			1316.67	2.78525e+08	0	0	0	0	0.984853	1	31.28					439.561
ASHPDLNVV	7	1	0			951.497	0	623926687	0	0	0	0.947862	1	40.05	31.14				951.498	476.252
ASKAGMIIL	1	0	0			903.529	0	0	0	0	1.31167e+07	0.994201	1					38.78					903.529
ASLDSRFL	1	0	0			908.492	0	0	0	6.63807e+07	0	0.99339	1				38.67					454.75
ASLGNLLT	2	0	0			788.458	1.49554e+07	0	0	0	0	0.995483	1	31.54					788.458
ASLNYNE	1	0	0			810.37	38691627	0	0	0	0	0.995483	1	33.18					810.37
ASLVSMVPR	1	0	0			959.541	0	0	0	0	4.27693e+07	0.994201	1					48.41					480.274
ASLVVVN	1	0	0			701.425	21373431	0	0	0	0			32.84					701.425
ASQAGMIIL	1	0	0			903.492	0	0	0	0	3.33045e+07	0.994201	1					34.96					903.492
ASQARTLI	1	0	0			859.497	0	0	0	33478642	0						34.23					859.497
ASQSIWLPGWL	1	1	0			1257.66	1.56992e+07	0	0	0	0	0.995483	1	30.56					629.334
ASSNVPL	1	0	0			687.374	0	0	0	2.80077e+07	0	0.985623	1				31.22					687.374
ASTALLNAFLE	1	0	0			1149.61	0	4.1739e+07	0	0	0	0.999071	1		32.59					1149.61
ATDPAAVDSL	1	1	0			959.476	1.22084e+07	0	0	0	0	0.998234	1	37.95					959.476
ATEIAVG	1	1	0			660.361	0	190622776	0	0	0	0.999071	1		33.05					660.361
ATGAAIPSLVG	1	0	0			956.539	1.01573e+08	0	0	0	0	0.995483	1	30.57					478.773
ATTVKDL	1	0	0			747.43	0	55620981	0	0	0	0.999071	1		34.37					747.43
ATVEAPATPTTPE	1	0	0			1284.64	4.62685e+07	0	0	0	0			32.45					642.825
AVAVIDE	3	1	0			716.388	0	1077061148	0	0	0	0.980302	1		36.26					716.388
AVAVLEE	2	13	0			730.404	0	2.26806e+07	0	0	0	0.999071	1		33.69					730.404
AVDIQIQ	1	0	0			786.443	0	0	0	1.2037e+07	0	0.985623	1				32.65					786.443
AVDLVNE	2	0	0			759.394	0	423282142	0	0	0	0.999071	1		35.83					759.394
AVGAILK	2	2	0			671.45	0	8.65893e+07	0	0	0	0.999071	1		34.63					671.45
AVGAVVE	1	0	0			644.368	0	0	84810748	0	0					35.14					644.368
AVGLKVLY	1	1	0			862.548	0	0	0	1.26251e+08	0	0.985623	1				31.17					862.548
AVIVPEGT	1	0	0			785.447	0	7.45825e+07	0	0	0	0.997644	1		33.56					785.447
AVMGVIPL	2	0	0			799.481	0	0	0	0	15401666	0.990657	1					31.4					799.481
AVNAVLDGNV	1	0	0			971.512	3.22367e+07	0	0	0	0	0.986319	1	31.09					486.26
AVNGALLTAG	1	0	0			886.495	121047530	0	0	0	0			31.32					443.751
AVRVVDTI	1	3	0			872.529	0	0	0	4.14415e+07	0	0.997537	1				42.94					872.529
AVSNVNNIIAP	1	1	0			1111.62	6.55775e+07	0	0	0	0			33.63					556.313
AVTVVVN	1	0	0			701.425	21373431	0	0	0	0			32.84					701.425
AVVKAAKGHTV	1	7	0			1080.65	3.82621e+07	0	0	0	0	0.979707	1	36.87					360.888
AWRAVQELGGR	1	0	0			1242.68	31935162	0	0	0	0			30.26					311.425
AYIHGVLF	1	0	0			919.501	0	0	0	1.31469e+07	0	0.997537	1				32.96					460.254
AYLLHPLIS	1	0	0			1026.6	7.20031e+07	0	0	0	0	0.986334	1	40.56					513.805
CASLKNNE	1	1	0			878.399	293635971	0	0	0	0	0.995483	1	49.93					878.399
CDLRLGSQSL	1	0	0			1091.56	23420624	0	0	0	0	0.947862	1	30.19					546.283
CFPTVSPF	1	0	0			897.424	0	0	0	0	5.324e+07	0.998571	1					33.79					897.424
CGTLELNE	1	3	0			878.399	293635971	0	0	0	0	0.995483	1	49.93					878.399
CGVVGRVVGIA	1	1	0			1029.59	0	0	0	33158042	0						30.69					1029.59
CKDNTLTLN	1	0	0			1021.5	0	0	0	4.22433e+07	0	0.985623	1				30.92					1021.5
DAAIGGKTGVNIP	1	1	0			1212.67	7.82367e+07	0	0	0	0			38.52					606.838
DAIDKIRFE	4	0	0			1106.59	0	0	0	1.89988e+07	0	0.985082	1				38.46					553.801
DAKGRPLE	1	0	0			885.486	5.00529e+07	0	0	0	0			31.86					443.247
DAKKVPVE	1	1	0			885.513	0	0	1.89041e+07	0	0	0.998184	1			41.38					885.513
DALAALVL	1	0	0			785.483	2.18447e+08	0	0	0	0			31.93					393.245
DALNKIVE	2	0	0			901.508	0	0	24056111	0	0	0.957101	1			30					901.508
DANIALIVF	1	0	0			975.547	0	6.19764e+07	0	0	0	0.999071	1		30.97					488.277
DAQGEVVV	1	0	0			816.418	0	0	280333076	0	0	0.998184	1			39.31					816.418
DARLGKETKAAP	1	1	0			1256.71	272905863	0	0	0	0	0.947862	1	35.13					419.573
DAVIAWLLDGH	1	1	0			1209.63	79545468	0	0	0	0	0.905886	0.86315	43.62					605.32
DAVLQLQ	1	0	0			786.443	0	0	0	1.2037e+07	0	0.985623	1				32.65					786.443
DAVLVNE	4	0	0			759.394	0	423282142	0	0	0	0.999071	1		35.83					759.394
DDLKPAVTAEPE	1	0	0			1284.64	4.62685e+07	0	0	0	0	0.995483	1	36.55					642.825
DEALKAKTDE	1	0	0			1119.55	49758963	0	0	0	0	0.98637	1	32.65					560.279
DEEGKAKMPSQLI	1	0	0			1445.74	2.82135e+07	0	0	0	0			35.73					723.375
DEETGKMKDDLE	1	0	0			1409.6	1.02836e+08	0	0	0	0	0.895663	0.86315	30.14					705.305
DEEVGTLAELTE	1	1	0			1305.62	8.22533e+08	0	0	0	0			39.03					653.311
DEIALLQEE	1	0	0			1059.53	0	34082305	0	0	0	0.998462	1		35.63					1059.53
DELGMLIL	1	0	0			903.492	0	0	0	0	3.33045e+07	0.994201	1					34.96					903.492
DELVDVE	1	0	0			818.385	0	15492781	0	0	0	0.999071	1		30.6					818.385
DEQILDGLDTQ	1	0	0			1246.58	1.37621e+07	0	0	0	0	0.984853	1	32.71					623.793
DEQVATLSAKNTEV	1	0	0			1504.74	4.56389e+07	0	0	0	0	0.978237	1	36.07					752.875
DFEGPFK	1	1	0			839.393	0	0	0	0	2.45215e+07							30.87					839.393
DFIGDRS	2	0	0			809.387	0	0	124895261	0	0	0.998184	1			34.82					809.387
DFKGEPF	1	4	0			839.393	0	0	0	0	2.45215e+07							36.24					839.393
DFLGDSR	3	1	0			809.387	0	0	124895261	0	0	0.860205	1			34.82					809.387
DFLGNFP	1	0	0			809.387	0	0	124895261	0	0	0.998184	1			35.56					809.387
DFLGNLM	1	0	0			809.387	0	0	124895261	0	0	0.998184	1			35.56					809.387
DFLGNMI	1	0	0			809.387	0	0	124895261	0	0	0.998184	1			35.56					809.387
DFREPVNIGSDE	3	4	0			1377.64	1.44702e+07	0	0	0	0	0.933861	1	57.91					689.323
DGILQIQ	4	0	0			786.443	0	0	0	1.2037e+07	0	0.985623	1				32.65					786.443
DHIALNL	1	1	0			795.442	0	2.57516e+07	0	0	0	0.999071	1		31.84					795.442
DHLIAIN	1	0	0			795.442	0	2.57516e+07	0	0	0				30.5					795.442
DIAKNIVE	1	0	0			901.508	0	0	24056111	0	0	0.958301	1			30					901.508
DIAKTVITQE	1	0	0			1117.62	8.60067e+07	0	0	0	0	0.984853	1	32.57					559.313
DIEAIIQEE	1	0	0			1059.53	0	34082305	0	0	0	0.999071	1		35.63					1059.53
DIGIQLQ	2	0	0			786.443	0	0	0	1.2037e+07	0	0.985623	1				32.65					786.443
DIGPDSIKTF	3	3	0			1092.57	0	0	0	2.08409e+08	0	0.931017	1				47.99					546.787
DIIDISKLDDEK	1	1	0			1403.73	6.37857e+07	0	0	0	0			32.08					702.366
DIMVPL	2	0	0			687.374	0	0	0	2.80077e+07	0	0.985623	1				31.31					687.374
DIPSNHL	1	0	0			795.405	0	5.20725e+07	0	0	0				36.56					795.405
DIPSNIH	3	0	0			795.405	0	5.20725e+07	0	0	0				35.9					795.405
DISAAANI	1	1	0			774.407	0	0	0	37283583	0						30.97					774.407
DISDDQQDITRGK	1	0	0			1490.72	19295453	0	0	0	0	0.352579	0.614931	51.66					745.864
DISVSGSSNIDL	1	0	0			1206.59	2.00903e+08	0	0	0	0			31.36					603.801
DITVPI	4	1	0			657.388	0	0	0	163840424	0	0.977462	1				30.46					657.388
DIVLEDVE	2	0	0			931.471	0	0	0	5.39188e+07	0	0.985623	1				33.98					931.471
DIVNGGI	4	0	0			687.374	0	0	0	45306305	0	0.985623	1				31.85					687.374
DKEIDLIVGPE	1	0	0			1227.64	3.65695e+07	0	0	0	0	0.956337	1	33.76					614.325
DKIQGTAL	1	0	0			845.479	18354029	0	0	0	0			35.12					423.243
DKNRPLL	1	1	0			855.507	0	0	0	0	1.0051e+08	0.994201	1					33.77					428.257
DKVSLQPNAG	1	0	0			1028.55	0	0	166699204	0	0	0.998184	1			31.01					514.777
DLAALEV	2	7	0			730.405	0	0	0	1.85583e+07	0	0.671628	0.732819				34.7					730.405
DLAFGQNMR	1	1	0			1051.49	0	0	0	1.66587e+08	0	0.985623	1				32.94					526.25
DLEVAGKSQQVL	1	0	0			1286.69	74137224	0	0	0	0	0.995483	1	30.18					429.57
DLEVDVE	1	0	0			818.385	0	15492781	0	0	0	0.999071	1		30.6					818.385
DLGLLSARPE	1	0	0			1070.59	2.82279e+07	0	0	0	0	0.984853	1	31.85					357.536
DLGLQLGA	1	0	0			786.443	0	0	0	1.2037e+07	0	0.985623	1				32.65					786.443
DLHGLVSR	1	2	0			896.502	24964022	0	0	0	0			33.51					448.755
DLIQNVNSN	1	0	0			1016.5	2.33769e+07	0	0	0	0	0.992812	1	32.19					1016.5
DLKDLEKEAEE	1	0	0			1318.65	107940259	0	0	0	0			33.58					659.827
DLPSGGHI	2	0	0			795.405	0	5.20725e+07	0	0	0	0.82492	1		42.19					795.405
DLSPNHL	1	1	0			795.405	0	5.20725e+07	0	0	0				33.92					795.405
DLSVNNL	1	0	0			774.407	0	0	0	37283583	0						36.49					774.407
DLSVPLM	1	0	0			774.407	0	0	0	4.39e+07	0						36.52					774.407
DLTVTAAPAEE	1	0	0			1116.55	79363119	0	0	0	0	0.995483	1	37.18					1116.55
DLVGGNL	1	0	0			687.374	0	0	0	45306305	0	0.985623	1				31.85					687.374
DLVNNI	4	0	0			687.374	0	0	0	45306305	0	0.985623	1				31.85					687.374
DMGIKYNLS	2	0	0			1040.51	5.28453e+07	0	0	0	0	0.984853	1	33.93					520.758
DMLSFFTVTK	1	0	0			1188.59	1.4786e+07	0	0	0	0	0.995483	1	36.5					594.8
DNKLLQRLP	1	0	0			1096.66	3.78336e+07	0	0	0	0			33.46					548.831
DNKRTLL	1	0	0			859.497	0	0	0	33478642	0						34.23					859.497
DNLQAKY	1	0	0			851.432	5.96001e+07	0	0	0	0	0.995483	1	35.76					426.22
DNNFVKL	3	1	0			849.455	0	0	0	1531277972	0	0.981422	1				34.98					425.231
DNQIQQL	1	0	0			858.438	0	50452561	0	0	0	0.999071	1		32.6					858.438
DPALLVGT	1	0	0			785.447	0	7.45825e+07	0	0	0	0.999071	1		33.58					785.447
DPCIPLR	1	0	0			813.428	2.68301e+07	0	0	0	0			32.77					407.218
DPNTIVID	1	0	0			886.457	0	23263341	0	0	0	0.999071	1		30.96					886.457
DPSKALQLL	1	0	0			984.581	0	0	0	3.07755e+07	0	0.989098	1				38.86					984.581
DPSTDNALLR	1	0	0			1101.55	0	3.27006e+08	0	0	0	0.997644	1		31.62					367.856
DQAGVEVV	1	0	0			816.418	0	0	280333076	0	0					34.34					816.418
DQIIELSLELN	1	1	0			1286.69	6.03118e+07	0	0	0	0			31.89					643.851
DQKLLDQLGGR	1	0	0			1242.68	31935162	0	0	0	0			30.26					311.425
DQNLQQL	1	0	0			858.438	0	50452561	0	0	0	0.999071	1		32.6					858.438
DQVDESTKGIL	1	0	0			1204.61	8.51142e+07	0	0	0	0	0.930194	1	31.71					602.808
DRDYIE	2	0	0			810.37	38691627	0	0	0	0	0.995483	1	33.18					810.37
DSAEALLKKH	1	1	0			1111.61	4.52012e+07	0	0	0	0	0.995483	1	31.64					371.208
DSDIAYGGNIGYDENKAMIN	1	0	0			2159.97	8.14284e+07	0	0	0	0	0.993855	1	38.09					432.8
DSHQFIIT	1	0	0			960.487	0	0	0	143038003	0						30.16					960.487
DSIATIK	2	0	0			747.43	0	1.06077e+08	0	0	0	0.998355	1		31.98					747.43
DSVIAVG	2	1	0			660.361	0	190622776	0	0	0	0.999071	1		33.05					660.361
DTIAALTP	1	0	0			801.441	0	4.13273e+07	0	0	0	0.999071	1		31.41					401.224
DTIEGKLE	1	0	0			904.471	0	0	46677678	0	0	0.787209	0.923648			30.28					904.471
DTLAKNVVKGFV	1	0	0			1290.75	0	0	0	4.85751e+07	0	0.997537	1				30.15					430.921
DVAIVNE	2	0	0			759.394	0	423282142	0	0	0	0.999071	1		35.83					759.394
DVALNALAGQV	1	0	0			1070.59	2.82279e+07	0	0	0	0	0.933887	1	32.04					357.536
DVDAIIAR	3	0	0			872.49	0	2.32011e+07	0	0	0				30.41					436.749
DVGKIVAALDAAGVD	1	0	0			1413.75	65750587	0	0	0	0	0.995483	1	33.4					707.376
DVLIDEVE	1	0	0			931.471	0	0	0	5.39188e+07	0	0.985623	1				33.98					931.471
DVSIAVG	1	0	0			660.361	0	190622776	0	0	0	0.999071	1		33.05					660.361
DVTATLK	1	0	0			747.43	0	1.06077e+08	0	0	0	0.998355	1		31.98					747.43
EAEVSKIE	1	0	0			904.471	0	0	46677678	0	0	0.9172	0.992351			30.05					904.471
EAGKRGGSLPTVL	1	1	0			1284.74	5.30619e+07	0	0	0	0	0.892863	0.86315	39.75					428.917
EAIVAGLS	1	0	0			759.431	2.10891e+07	0	0	0	0	0.947862	1	51.01					759.431
EAKAKNIPKAEK	1	0	0			1326.77	0	0	0	0	3.24228e+07	0.998571	1					31.44					442.927
EALLISPAL	1	0	0			926.549	62416252	0	0	0	0			32.34					463.778
EANGVEVV	1	0	0			816.418	0	0	280333076	0	0					34.34					816.418
EAPSILA	2	0	0			700.393	0	7.83258e+07	0	0	0	0.988956	1		40.89					700.393
EARLLTY	1	1	0			865.477	0	0	0	0	4.10748e+07	0.994201	1					31.84					865.477
EAVKNLVE	1	0	0			901.508	0	0	24056111	0	0	0.958301	1			30					901.508
EAVRKAVGP	1	0	0			926.549	62416252	0	0	0	0	0.898527	0.86315	35.92					463.778
EDFGKPF	1	6	0			839.393	0	0	0	0	2.45215e+07							30.9					839.393
EDIGMLII	1	0	0			903.492	0	0	0	0	3.33045e+07	0.994201	1					34.96					903.492
EDKFVAKFT	1	0	0			1084.56	49429122	0	0	0	0	0.995483	1	35.65					1084.56
EDKFVKFTA	1	0	0			1084.56	49429122	0	0	0	0	0.995483	1	35.65					1084.56
EDKKEAMEIL	1	0	0			1205.6	4.95986e+07	0	0	0	0			30.51					603.304
EDLAKAEPAVE	1	0	0			1171.59	406600068	0	0	0	0	0.980082	1	31.27					586.3
EDLVDVE	2	0	0			818.385	0	15492781	0	0	0	0.999071	1		30.6					818.385
EDNAGVIVNPK	1	0	0			1155.61	0	0	55704644	0	0	0.052256	0.170376			35.49					578.309
EDVLGTKGFIGTAAQHNPRP	1	0	0			2108.08	1.97428e+07	0	0	0	0	0.905886	0.86315	31.41					422.422
EEAIRRAGAVPAA	1	0	0			1310.71	1.91661e+07	0	0	0	0	0.995483	1	34.26					1310.71
EEAVSKLE	1	0	0			904.471	0	0	46677678	0	0	0.9172	0.992351			30.05					904.471
EEDIKVVLA	1	1	0			1015.58	0	0	0	2.90933e+07	0						30.02					1015.58
EEEIKGPSIESP	1	0	0			1314.65	1.12563e+08	0	0	0	0	0.979707	1	30.25					657.829
EEPFLKGPAL	1	0	0			1100.59	4.41617e+07	0	0	0	0	0.955305	1	35.54					550.8
EERERALVEE	1	0	0			1259.61	3.10881e+08	0	0	0	0			31.55					630.309
EEVALPT	1	0	0			758.4	0	0	203774981	0	0	0.989389	1			31.19					758.4
EEVGMLLL	1	0	0			903.492	0	0	0	0	3.33045e+07	0.994201	1					34.96					903.492
EEVKNAGLQE	1	0	0			1116.55	505106196	0	0	0	0	0.995483	1	34.68					558.779
EEVNKALNAE	1	0	0			1116.55	505106196	0	0	0	0	0.984853	1	34.94					558.779
EEVVDVE	1	0	0			818.385	0	15492781	0	0	0	0.999071	1		30.6					818.385
EFDGKMI	1	4	0			839.393	0	0	0	0	2.45215e+07							33.28					839.393
EFDGKPF	1	7	0			839.393	0	0	0	0	2.45215e+07	0.994201	1					45.73					839.393
EFGLWHLTQE	1	0	0			1259.61	3.10881e+08	0	0	0	0	0.352579	0.637999	39.66					630.309
EFQFKGTV	1	0	0			955.496	0	8.30052e+07	0	0	0				33.23					955.496
EFVNPKDHDKPVQQ	1	2	0			1680.85	5.67966e+07	0	0	0	0	0.984853	1	46.87					840.928
EFVNPKDHNKPVQE	1	3	0			1680.85	5.67966e+07	0	0	0	0	0.978547	1	46.85					840.928
EFWGEGLSPE	1	0	0			1150.5	6.21621e+07	0	0	0	0			33.78					575.753
EGAPFKRF	1	0	0			951.511	0	109983542	0	0	0	0.842393	1		36.89					476.259
EGARVEVLAPA	2	1	0			1111.62	6.55775e+07	0	0	0	0	0.984853	1	41.5					556.313
EGIKNLVE	1	0	0			901.508	0	0	24056111	0	0	0.958301	1			30					901.508
EGIVVGVI	1	0	0			785.483	2.18447e+08	0	0	0	0	0.934665	1	36.84					393.245
EGKRVIVALS	1	1	0			1071.65	0	0	0	8.8825e+07	0	0.985623	1				36.53					1071.65
EGLKALKEP	1	0	0			984.581	0	0	0	3.07755e+07	0						33.88					984.581
EGLLNPGE	1	0	0			828.417	1.82764e+07	0	0	0	0	0.984853	1	34.72					828.417
EGLNAIIVF	1	0	0			975.547	0	6.19764e+07	0	0	0	0.999071	1		30.97					488.277
EGVDGAAGELPGLG	1	0	0			1241.6	15550884	0	0	0	0	0.905886	0.86315	30.24					414.538
EIAIKAAQIE	1	0	0			1085.61	1.90396e+08	0	0	0	0			30.71					543.311
EIARLLTY	2	0	0			978.571	0	0	0	0	8.19788e+07	0.994201	1					31.97					489.789
EIDDPEATKPE	1	0	0			1243.58	2.40997e+07	0	0	0	0	0.96336	1	36.64					622.293
EIEEEPAGVLKSPQ	1	0	0			1525.79	4.30053e+07	0	0	0	0			34					763.397
EIGTSEGKITPLE	1	0	0			1373.71	32346123	0	0	0	0			33.19					687.36
EIKVDVT	1	0	0			803.447	0	1.14165e+09	0	0	0				33.83					402.227
EISELVLRA	1	0	0			1029.59	0	0	0	33158042	0						32.79					1029.59
EISVGVAPE	1	0	0			900.474	27761531	0	0	0	0	0.947862	1	34.97					450.741
EIWLDGEKVET	1	0	0			1318.65	107940259	0	0	0	0			33.93					659.827
EKAAANLAIDHG	1	1	0			1209.63	79545468	0	0	0	0	0.98637	1	41.81					605.32
EKAGPTAPA	1	0	0			841.438	5.08843e+07	0	0	0	0	0.892863	0.86315	32.21					421.223
EKGEVVAVDGEQ	1	0	0			1259.61	3.10881e+08	0	0	0	0			31.24					630.309
EKGYATAIKK	1	0	0			1108.63	8.09364e+07	0	0	0	0	0.991779	1	32.91					554.819
EKKPGAQDIEE	1	0	0			1243.63	2.03934e+07	0	0	0	0	0.984853	1	30.64					415.214
EKQPSSNIRLL	1	1	0			1284.74	5.30619e+07	0	0	0	0			33.06					428.917
EKTISTIT	1	1	0			892.491	0	0	0	1.19147e+08	0						32.67					892.491
EKVEVTEEDVE	1	1	0			1305.62	8.22533e+08	0	0	0	0			33.42					653.311
EKVVVTVTQHGN	1	0	0			1310.71	2339087543	0	0	0	0	0.958252	1	36.84					655.856
EKWKTLTDAE	1	1	0			1220.62	105525046	0	0	0	0			35.71					610.815
ELDATDLKVIG	1	0	0			1173.64	3.97761e+07	0	0	0	0			35.78					391.886
ELDVDVE	2	0	0			818.385	0	15492781	0	0	0	0.999071	1		30.6					818.385
ELEEKVSEVAGE	1	0	0			1318.65	107940259	0	0	0	0			33.58					659.827
ELENLEKN	1	0	0			988.495	0	0	0	0	4.02306e+07	0.994726	1					33.54					988.495
ELGVQVAS	1	0	0			802.425	1.62883e+07	0	0	0	0			33.28					802.425
ELSDAKIE	1	0	0			904.471	0	0	46677678	0	0	0.9172	0.993884			30.05					904.471
ELSVVSAEK	1	0	0			961.52	0	0	39970933	0	0					31.26					961.52
ELVELRQVEQ	1	0	0			1242.68	31935162	0	0	0	0			34.15					311.425
ENGFFLDLVDK	1	0	0			1296.65	0	5.75152e+07	0	0	0	0.967707	1		35.75					648.83
ENKXNNYNDNE	1	0	0		X4(R)	1409.6	1.02836e+08	0	0	0	0	0.905886	0.86315	30.02					705.305
ENLQRDPDQPI	1	0	0			1324.66	18759545	0	0	0	0	0.984853	1	33.77					662.834
ENLVELTLENL	1	1	0			1286.69	6.03118e+07	0	0	0	0			32.96					643.851
ENNIQQL	2	0	0			858.438	0	50452561	0	0	0	0.999071	1		32.6					858.438
ENSDLVAL	1	0	0			860.444	0	0	0	33658060	0	0.985623	1				32.28					860.444
ENVTTSRSQKA	1	1	0			1220.62	105525046	0	0	0	0			33.11					610.815
EPAAETVAPA	1	0	0			955.48	1.54384e+08	0	0	0	0	0.995483	1	31.2					955.48
EPASILA	2	0	0			700.393	0	7.83258e+07	0	0	0				33.54					700.393
EPFSRDQ	1	0	0			878.399	7.73289e+07	0	0	0	0			34.07					439.703
EPGNILL	1	0	0			755.437	0	0	0	1.53995e+08	0	0.985623	1				39.84					755.437
EPGRALL	1	0	0			755.437	0	0	0	1.53995e+08	0	0.989098	1				40.08					755.437
EPGVGALL	1	0	0			755.437	0	0	0	1.53995e+08	0	0.985623	1				38.12					755.437
EPKNRSASPRK	1	0	0			1269.71	7.9987e+07	0	0	0	0			30.21					423.907
EPKRIIE	3	1	0			884.528	0	0	0	1.0523e+09	0						36.74					442.768
EQARAEGVPVVR	2	0	0			1310.71	2339087543	0	0	0	0			31.2					655.856
EQARAKVQAVPN	2	0	0			1310.71	2339087543	0	0	0	0			35.27					655.856
EQDIQVKVAGR	1	0	0			1242.68	31935162	0	0	0	0			30.26					311.425
EQFYLGGIFGA	1	0	0			1201.59	7.08301e+08	0	0	0	0	0.984853	1	46.73					601.297
EQKKGKGGAAAAP	2	1	0			1212.67	7.82367e+07	0	0	0	0			37.2					606.838
ERAFLAE	1	0	0			835.427	0	2.16606e+07	0	0	0	0.997644	1		32.52					835.427
ERGSVLEI	1	1	0			902.487	0	0	0	0	4.66283e+07	0.948354	0.978474					36.41					902.487
ERIAGIQ	4	0	0			786.443	0	0	0	1.2037e+07	0	0.985623	1				32.65					786.443
ERIMDFIAPV	1	0	0			1190.62	0	0	0	2.50639e+07	0	0.993484	1				34.6					595.812
ERIVGGE	2	0	0			759.394	0	423282142	0	0	0	0.999071	1		35.83					759.394
ERLVNE	6	1	0			759.394	0	423282142	0	0	0	0.999071	1		35.83					759.394
ERNKIVAQA	1	0	0			1028.58	9.87931e+07	0	0	0	0			30.85					343.532
ERVVVRDAEAIGALL	1	0	0			1610.91	1.26808e+08	0	0	0	0			30.51					403.483
ESGGDLVAL	1	0	0			860.444	0	0	0	33658060	0	0.985623	1				31.94					860.444
ESIVSQIE	2	0	0			904.471	0	0	46677678	0	0	0.862454	0.951261			30.05					904.471
ESRQYVV	1	0	0			880.459	9376613376	0	0	0	0			33.93					440.733
ESVATLK	1	0	0			747.43	0	1.06077e+08	0	0	0	0.998355	1		31.98					747.43
ESVHNPVV	1	0	0			880.459	9376613376	0	0	0	0			32.16					440.733
ETAIAVG	1	0	0			660.361	0	190622776	0	0	0	0.997644	1		33.05					660.361
ETISLDEFVKK	1	0	0			1308.71	2.01262e+08	0	0	0	0	0.995483	1	30.11					436.909
ETVQPAAVKLGI	1	0	0			1225.71	54762815	0	0	0	0	0.957021	1	32.54					613.359
EVAALEV	1	0	0			730.405	0	0	0	1.85583e+07	0	0.988789	1				34.7					730.405
EVEIVGLKPI	1	0	0			1096.66	3.78336e+07	0	0	0	0			34.61					548.831
EVESSDTIDNVKAK	1	39	0			1534.77	1.3396e+08	0	0	0	0	0.995483	1	55.58					767.89
EVEVDVE	1	0	0			818.385	0	15492781	0	0	0	0.999071	1		30.6					818.385
EVLAAHPNEL	1	0	0			1092.58	2.34167e+07	0	0	0	0	0.984853	1	30.02					546.792
EVMVPL	1	0	0			687.374	0	0	0	2.80077e+07	0	0.985623	1				31.31					687.374
EVQKDLLKI	1	0	0			1085.67	0	0	0	0	6.34385e+07							30.32					543.336
EVQLSAVTPTL	1	0	0			1157.65	1.13827e+07	0	0	0	0	0.905886	0.86315	32.47					579.329
EVRDACRAAVDT	1	1	0			1305.62	8.22533e+08	0	0	0	0			30.54					653.311
EVSATIK	2	0	0			747.43	0	1.06077e+08	0	0	0	0.998355	1		31.98					747.43
EVSNVNI	1	0	0			774.407	0	0	0	37283583	0						31.18					774.407
EVSVNNL	1	0	0			774.407	0	0	0	37283583	0	0.993571	1				38.34					774.407
EVTVPI	3	1	0			657.388	0	0	0	163840424	0	0.738627	0.819661				30.46					657.388
EVVGGNL	2	0	0			687.374	0	0	0	45306305	0	0.987244	1				31.85					687.374
EVVNNI	1	7	0			687.374	0	0	0	45306305	0	0.985623	1				31.85					687.374
EWKQEGKINIE	1	0	0			1373.71	32346123	0	0	0	0			32.62					687.36
FADVPVR	1	0	0			803.447	0	1.14165e+09	0	0	0				30.91					402.227
FADVRPV	1	0	0			803.447	0	1.14165e+09	0	0	0				30.91					402.227
FADVVPR	2	0	0			803.447	0	1.14165e+09	0	0	0	0.954712	1		39.68					402.227
FAEEDKKLKE	1	0	0			1236.66	2.19821e+07	0	0	0	0	0.984853	1	32.41					618.832
FAEIRVPVVEK	1	0	0			1286.75	30119995	0	0	0	0			37.26					429.589
FAERIGIS	1	0	0			892.487	2.10336e+07	0	0	0	0	0.947862	1	31.65					446.747
FAICGLVAQ	1	0	0			921.487	2.18592e+08	0	0	0	0	0.907109	0.918232	37.83					461.247
FAIRSVVE	1	1	0			920.521	0	0	0	3.85579e+07	0						33.68					460.764
FAKPRAEE	1	0	0			947.501	1.66793e+07	0	0	0	0	0.984853	1	32.54					474.254
FAKVIE	2	2	0			706.42	0	0	0	5.2108e+07	0						30.8					353.714
FAPLDFTVAPE	2	0	0			1206.61	0	0	0	5.92823e+08	0	0.977462	1				34.13					603.809
FAPLSDIS	1	0	0			849.428	1.63696e+08	0	0	0	0			32.03					425.218
FAPVPFDF	1	0	0			939.455	0	0	0	3.33482e+07	0						30.07					939.455
FASLGSVVQ	1	0	0			907.482	28482799	0	0	0	0	0.977287	1	36.18					454.245
FASSKGHVK	1	0	0			960.522	3.54207e+08	0	0	0	0	0.995483	1	36.38					480.765
FATAQGKAQ	1	0	0			921.487	2.18592e+08	0	0	0	0	0.984853	1	41.64					461.247
FATPTAWK	1	0	0			921.487	2.18592e+08	0	0	0	0			33.28					461.247
FATTPRTQ	1	0	0			921.487	2.18592e+08	0	0	0	0			33.59					461.247
FATTTLQK	1	0	0			909.497	3.89373e+08	0	0	0	0	0.993497	1	33.6					455.252
FDAGGLML	2	0	0			823.402	0	0	1.96316e+07	0	0	0.998184	1			32.54					412.205
FDAPNHLE	1	0	0			942.439	8.3461e+07	0	0	0	0	0.992812	1	30.73					471.723
FDGAEKY	1	0	0			829.38	2.32592e+07	0	0	0	0	0.984853	1	31.36					829.38
FDIPLNE	5	1	0			847.417	1.66313e+07	0	0	0	0	0.947862	1	47.99					424.212
FDIPNIE	12	1	0			847.417	1.66313e+07	0	0	0	0	0.950737	1	47.99					424.212
FDLGAGFP	2	0	0			823.402	0	0	1.96316e+07	0	0	0.800866	0.935773			32.54					412.205
FDLGDTR	1	0	0			823.402	0	0	1.96316e+07	0	0					37.23					412.205
FDLNQNQ	1	0	0			878.399	7.73289e+07	0	0	0	0			36.36					439.703
FDLPLDQ	3	1	0			847.417	1.66313e+07	0	0	0	0	0.960384	1	47.99					424.212
FDPLLVEEVEE	1	0	0			1318.65	107940259	0	0	0	0			36.93					659.827
FDQGLLM	2	0	0			823.402	0	0	1.96316e+07	0	0	0.998184	1			32.54					412.205
FDSAAKKAT	1	0	0			938.491	5.87137e+08	0	0	0	0			32.79					469.749
FDSGKGLKS	1	0	0			938.491	5.87137e+08	0	0	0	0			30.73					469.749
FDTIDATKAEPF	1	1	0			1354.64	9.676e+07	0	0	0	0	0.998234	1	35.43					677.824
FEDGKMI	1	4	0			839.393	0	0	0	0	2.45215e+07							33.19					839.393
FEDGKPF	1	3	0			839.393	0	0	0	0	2.45215e+07							42.41					839.393
FEDPKVPPTTQE	1	0	0			1387.67	4.58323e+07	0	0	0	0			31.03					694.339
FEDPRKE	1	0	0			920.454	5.15484e+07	0	0	0	0			31.08					460.731
FEFKRT	1	0	0			827.437	1.48435e+07	0	0	0	0	0.992693	1	32.29					827.437
FEGTVVWE	1	0	0			966.46	3.43728e+07	0	0	0	0			35.27					483.734
FEKDAIP	1	0	0			819.432	0	0	25017626	0	0	0.998184	1			30.21					819.432
FEKDAPL	1	0	0			819.432	0	0	25017626	0	0	0.998184	1			30.21					819.432
FEKDLAP	1	0	0			819.432	0	0	25017626	0	0	0.998184	1			30.21					819.432
FEKFAGKE	1	0	0			955.496	0	8.30052e+07	0	0	0				32.92					955.496
FEKFEK	1	0	0			827.437	1.48435e+07	0	0	0	0	0.984853	1	31.81					827.437
FEKFGTV	1	1	0			827.437	1.48435e+07	0	0	0	0	0.984853	1	31.81					827.437
FEKFISG	1	0	0			827.437	1.48435e+07	0	0	0	0	0.978237	1	31.81					827.437
FEKFKE	1	0	0			827.437	1.48435e+07	0	0	0	0	0.984853	1	31.81					827.437
FEKFKEQ	1	0	0			955.496	0	8.30052e+07	0	0	0	0.997644	1		47.64					955.496
FEKFLGS	1	0	0			827.437	1.48435e+07	0	0	0	0	0.979707	1	31.81					827.437
FEKFTGV	1	0	0			827.437	1.48435e+07	0	0	0	0	0.984853	1	31.81					827.437
FELPLIE	1	0	0			860.47	7.95325e+07	0	0	0	0	0.995483	1	33.67					430.739
FENPKTGQ	1	0	0			920.454	5.15484e+07	0	0	0	0	0.964766	1	34.74					460.731
FEQKINSSTM	1	0	0			1184.56	2.23467e+07	0	0	0	0	0.977287	1	30.03					395.525
FEVPVRASPSPAKSD	1	1	0			1586.8	9.41095e+08	0	0	0	0	0.995483	1	40.74					529.606
FFGNYKPR	1	12	0			1028.54	0	101342249	0	0	0	0.885469	1		34.76					514.773
FFQPIAAK	1	0	0			921.522	2.05908e+08	0	0	0	0	0.991556	1	34.6					461.265
FGANVPKQ	1	0	0			860.47	7.95325e+07	0	0	0	0	0.984853	1	35.37					430.739
FGAVSSDQ	1	0	0			810.369	33175364	0	0	0	0	0.995483	1	33.47					405.688
FGGIPLDE	5	1	0			847.417	1.66313e+07	0	0	0	0	0.979707	1	45.8					424.212
FGGIQDNQ	2	1	0			878.399	293635971	0	0	0	0			37.08					878.399
FGKDDVDLK	1	1	0			1036.54	0	0	0	26111995	0						30.68					1036.54
FGLIQSM	1	0	0			795.407	16270169	0	0	0	0	0.995483	1	34.79					398.207
FGNGTGTTKP	1	0	0			979.482	3.16848e+07	0	0	0	0	0.995483	1	30.26					979.482
FGVPQPPK	1	0	0			869.491	54540543	0	0	0	0	0.984853	1	30.91					435.249
FHSSALQ	1	0	0			789.384	8.26184e+07	0	0	0	0	0.984853	1	35.14					395.196
FIAFKNRV	1	1	0			994.576	0	2.53392e+07	0	0	0	0.999071	1		39.28					332.197
FIARNFLLGW	1	0	0			1236.7	0	0	0	7.52358e+07	0	0.985623	1				37.78					618.854
FIATDPVSAS	1	0	0			1007.5	3.84067e+07	0	0	0	0	0.984853	1	33.95					504.253
FIDHNMKLLDK	1	0	0			1373.71	32346123	0	0	0	0			33.69					687.36
FIDPLNE	4	1	0			847.416	1.66313e+07	0	0	0	0	0.947862	1	48.37					424.212
FIDSGQTLPLLTR	1	0	0			1460.81	18734430	0	0	0	0			30.52					730.908
FIGKIE	4	0	0			706.42	0	0	0	5.2108e+07	0	0.97195	1				37.97					353.714
FIHILLE	2	1	0			884.528	0	0	0	1.0523e+09	0	0.931017	1				39.93					442.768
FIKDPSKF	2	0	0			981.549	165229424	0	0	0	0	0.984853	1	32.29					327.854
FIKGEPVD	1	0	0			904.471	0	0	46677678	0	0	0.940614	1			30.05					904.471
FIKGIE	6	1	0			706.42	0	0	0	5.2108e+07	0	0.760434	0.876618				37.97					353.714
FIKSFPN	1	0	0			852.455	0	0	4.58007e+07	0	0					30.66					852.455
FIKSSDR	1	0	0			852.455	0	0	4.58007e+07	0	0	0.998184	1			33.35					852.455
FILPLEE	5	0	0			860.47	7.95325e+07	0	0	0	0	0.993497	1	33.67					430.739
FINPDLE	8	1	0			847.417	1.66313e+07	0	0	0	0	0.367627	0.594293	44.27					424.212
FINVDTTNI	1	1	0			1036.54	0	0	0	26111995	0						33.23					1036.54
FIQDINAG	1	0	0			877.442	0	0	0	1.52773e+07	0	0.977462	1				30.64					877.442
FIQQIVSF	2	0	0			981.549	165229424	0	0	0	0	0.995483	1	31.52					327.854
FITPRS	2	0	0			720.398	6.04803e+07	0	0	0	0	0.984853	1	31.32					360.703
FITPVGS	1	0	0			720.398	6.04803e+07	0	0	0	0	0.984853	1	31.32					360.703
FKEFKE	1	1	0			827.437	1.48435e+07	0	0	0	0	0.998234	1	32.53					827.437
FKFERT	1	0	0			827.437	1.48435e+07	0	0	0	0	0.992812	1	32.29					827.437
FKFKEE	1	0	0			827.437	57101150	0	0	0	0	0.988607	1	31.85					414.222
FKGESNE	1	0	0			810.369	33175364	0	0	0	0			30.99					405.688
FKGIVGA	1	0	0			691.419	0	19993999	0	0	0	0.974298	1		33.45					691.419
FKGIVQ	2	0	0			691.419	0	19993999	0	0	0	0.967707	1		33.45					691.419
FKGLVAG	1	0	0			691.419	0	19993999	0	0	0	0.974298	1		33.45					691.419
FKNPNQL	1	0	0			860.47	7.95325e+07	0	0	0	0			31.55					430.739
FKVLPQEAEEE	1	0	0			1318.65	107940259	0	0	0	0			35.32					659.827
FLAGEGTLP	1	0	0			904.471	0	0	46677678	0	0	0.90929	0.9868			30.05					904.471
FLANNRKYNK	1	0	0			1267.69	15879510	0	0	0	0			30.64					634.347
FLDKALEVGAPNY	1	0	0			1436.74	1.35878e+08	0	0	0	0	0.995483	1	32.53					479.586
FLDLK	4	4	0			635.382	172276140	0	0	0	0	0.984853	1	30.01					318.194
FLGLNPFIIQ	1	0	0			1161.66	0	0	0	1.32668e+08	0	0.989098	1				34.46					581.335
FLHHPYE	1	0	0			942.439	8.3461e+07	0	0	0	0	0.984853	1	30.94					471.723
FLIHILE	3	5	0			884.528	0	0	0	1.0523e+09	0	0.931017	1				41.56					442.768
FLINVGSSSQGPPA	1	0	0			1373.71	32346123	0	0	0	0			31.17					687.36
FLKSDSR	1	0	0			852.455	0	0	4.58007e+07	0	0	0.998184	1			33.35					852.455
FLKSNFP	1	0	0			852.455	0	0	4.58007e+07	0	0					30.66					852.455
FLKSNPF	1	0	0			852.455	0	0	4.58007e+07	0	0	0.994702	1			32.52					852.455
FLKSPNF	1	0	0			852.455	0	0	4.58007e+07	0	0	0.998184	1			32.52					852.455
FLLALPQCLYS	1	0	0			1267.69	15879510	0	0	0	0	0.947862	1	32.66					634.347
FLLHLGIE	1	0	0			941.55	0	0	0	6.59369e+08	0	0.993837	1				37.12					471.279
FLLLHLE	1	2	0			884.528	0	0	0	1.0523e+09	0	0.95116	1				39.93					442.768
FLNKQKASGDEIS	1	0	0			1436.74	1.35878e+08	0	0	0	0	0.995483	1	32.53					479.586
FLNLFNHLNEL	1	1	0			1373.71	32346123	0	0	0	0			32.24					687.36
FLNVDTNTL	1	0	0			1036.54	0	0	0	26111995	0						33.23					1036.54
FLNVITTDGG	1	0	0			1036.54	0	0	0	26111995	0	0.991581	1				36.19					1036.54
FLPTRS	1	0	0			720.398	6.04803e+07	0	0	0	0	0.983442	1	31.32					360.703
FLPVREDQ	1	0	0			1003.51	2.52419e+07	0	0	0	0	0.984853	1	33.77					502.26
FLPVRQXE	1	0	0		X7(D)	1003.51	2.52419e+07	0	0	0	0	0.984853	1	33.77					502.26
FLQDATPI	1	0	0			904.471	0	0	46677678	0	0	0.998086	1			30.05					904.471
FLQDIAGN	1	0	0			877.442	0	0	0	1.52773e+07	0	0.985623	1				30.64					877.442
FLQDLNQ	1	0	0			877.442	0	0	0	1.52773e+07	0	0.969553	1				30.64					877.442
FLQDLQN	1	0	0			877.442	0	0	0	1.52773e+07	0	0.977462	1				30.64					877.442
FLTAVFGGSDSQ	1	0	0			1228.59	4.51046e+07	0	0	0	0	0.905886	0.86315	37.49					614.799
FLTPGVS	1	0	0			720.398	6.04803e+07	0	0	0	0	0.984853	1	31.32					360.703
FLVEQAGGKAVNDRGE	1	1	0			1689.87	0	79736516	0	0	0	0.683428	0.927508		30.46					845.437
FLVGGGK	1	0	0			677.404	1419867301	0	0	0	0			31.54					339.206
FLVGNK	2	0	0			677.404	1419867301	0	0	0	0			31.54					339.206
FNAVANNE	3	2	0			878.399	293635971	0	0	0	0			39.64					878.399
FNIQGADN	1	1	0			878.399	293635971	0	0	0	0			37.08					878.399
FNLENNQ	1	0	0			878.399	7.73289e+07	0	0	0	0			36.36					439.703
FNLNQDQ	1	0	0			878.399	7.73289e+07	0	0	0	0			36.36					439.703
FNLNQNE	2	1	0			878.399	293635971	0	0	0	0			39.64					878.399
FNLPLDE	13	1	0			847.417	1.66313e+07	0	0	0	0	0.934665	1	48.37					424.212
FNLQGNDA	1	1	0			878.399	293635971	0	0	0	0			37.08					878.399
FNLQQDN	1	1	0			878.399	293635971	0	0	0	0			37.08					878.399
FNNQLDQ	3	2	0			878.399	293635971	0	0	0	0	0.995483	1	49.93					878.399
FNNQLNE	3	1	0			878.399	293635971	0	0	0	0	0.537264	0.771097	50.28					878.399
FNNQLQD	2	5	0			878.399	293635971	0	0	0	0	0.995483	1	49.93					878.399
FNPYLGPV	1	0	0			906.475	0	165279143	0	0	0				33.17					453.741
FNPYLVPG	1	0	0			906.475	0	165279143	0	0	0				33.17					453.741
FNSDAEK	1	0	0			810.369	33175364	0	0	0	0			30.99					405.688
FNSDAKE	1	0	0			810.369	33175364	0	0	0	0			30.99					405.688
FNSSVQE	1	0	0			810.369	33175364	0	0	0	0	0.995483	1	33.47					405.688
FNVADPVNK	1	0	0			1003.51	2.52419e+07	0	0	0	0	0.98637	1	33.4					502.26
FNVANQQDLLEAE	1	0	0			1490.72	19295453	0	0	0	0			37.46					745.864
FNVGIK	6	1	0			677.404	1419867301	0	0	0	0	0.985661	1	30.7					339.206
FPAPTLAPI	1	0	0			926.527	1.36318e+07	0	0	0	0	0.984853	1	36.22					926.527
FPGGAFIVGA	1	0	0			935.507	0	0	0	0	4.98989e+07	0.998571	1					33.75					468.257
FPGGAVDNSDATLIAAAL	1	0	0			1702.87	4.24147e+07	0	0	0	0	0.905886	0.86315	32.64					341.379
FPLVEWN	1	1	0			904.465	0	0	0	633643283	0	0.985623	1				32.19					904.465
FPNIMEK	1	0	0			878.451	186837498	0	0	0	0	0.991779	1	34.25					439.729
FPNYIRP	1	0	0			906.475	0	165279143	0	0	0				33.17					453.741
FPQGFPA	1	0	0			763.384	0	5.3048e+07	0	0	0	0.999071	1		34.35					763.384
FPSIRE	2	0	0			748.404	0	3.99545e+08	0	0	0				36.53					374.706
FQAPTGDGTHE	1	0	0			1159.51	3.26273e+07	0	0	0	0	0.984853	1	34.65					580.259
FQDLQCLTPR	1	0	0			1220.62	7.14995e+07	0	0	0	0	0.984853	1	42.32					610.814
FQGIVK	2	0	0			691.419	0	19993999	0	0	0	0.967707	1		33.45					691.419
FQGKYPAE	1	0	0			939.455	0	0	0	3.33482e+07	0	0.985623	1				33.28					939.455
FQRPFPE	1	0	0			920.454	5.15484e+07	0	0	0	0			30.31					460.731
FQVGPAVGIS	1	0	0			974.54	0	0	0	1.04702e+07	0	0.991627	1				32.72					487.774
FQVSSDQ	1	0	0			810.369	33175364	0	0	0	0	0.995483	1	33.47					405.688
FRAPVEPY	1	3	1	P42895		978.513	9.24987e+07	0	0	0	0	0.905886	0.86315	37.63					978.513
FREFKT	1	0	0			827.437	1.48435e+07	0	0	0	0	0.995483	1	32.29					827.437
FREPAATE	1	0	0			920.454	5.15484e+07	0	0	0	0			30.98					460.731
FRIPSE	2	0	0			748.404	0	3.99545e+08	0	0	0				35.47					374.706
FRISPE	2	0	0			748.404	0	3.99545e+08	0	0	0				36.53					374.706
FRITPD	2	0	0			748.404	0	3.99545e+08	0	0	0	0.967707	1		40.17					374.706
FRLPTD	1	0	0			748.404	0	3.99545e+08	0	0	0	0.986552	1		40.17					374.706
FRSGIDE	2	0	0			823.402	0	0	1.96316e+07	0	0	0.998184	1			32.54					412.205
FSETGAGKHVPR	1	69	0			1285.68	1.8495e+07	0	0	0	0	0.963769	1	45.5					643.341
FSGRLDE	2	0	0			823.402	0	0	1.96316e+07	0	0	0.998184	1			35.42					412.205
FSKFMI	3	5	0			772.407	0	0	0	74631297	0	0.940018	1				32.42					386.707
FSNLSAKELES	1	0	0			1224.61	9.56208e+07	0	0	0	0	0.934665	1	32.28					612.808
FSPIRE	1	0	0			748.404	0	3.99545e+08	0	0	0				35.47					374.706
FSRGGDGK	1	0	0			823.402	0	0	1.96316e+07	0	0					32.91					412.205
FSRGLDE	1	0	0			823.402	0	0	1.96316e+07	0	0	0.861917	0.942289			49.94					412.205
FSRGLED	1	0	0			823.402	0	0	1.96316e+07	0	0					37.95					412.205
FSRGNSGV	1	0	0			823.402	0	0	1.96316e+07	0	0					33.3					412.205
FTAPLPAEE	1	0	0			974.476	3693665143	0	0	0	0	0.984853	1	30.31					974.476
FTPALPAEE	1	0	0			974.476	3693665143	0	0	0	0	0.984853	1	30.31					974.476
FTVSTCTN	1	1	0			872.377	0	0	0	1.03421e+07	0	0.995731	1				31.04					872.377
FVAEVT	1	1	0			665.357	0	0	0	2.61631e+08	0	0.931017	1				32.64					665.357
FVFNIGEGIP	1	0	0			1092.57	0	0	0	2.08409e+08	0						32.33					546.787
FVGIRSLE	1	0	0			920.521	0	0	0	3.85579e+07	0						34.36					460.764
FVGKFET	1	0	0			827.437	1.48435e+07	0	0	0	0	0.985661	1	32.29					827.437
FVGLRETV	1	0	0			920.521	0	0	0	3.85579e+07	0	0.985623	1				40.22					460.764
FVIPWGFAR	1	0	0			1092.59	34669539	0	0	0	0	0.984853	1	32.74					546.799
FVLTENGLSL	1	0	0			1092.59	34669539	0	0	0	0	0.963769	1	33.3					546.799
FVMIGGLLA	1	0	0			920.519	2.85531e+07	0	0	0	0			32.3					460.763
FVMIGLIAG	1	0	0			920.519	2.85531e+07	0	0	0	0	0.965943	1	37.49					460.763
FVNPKDHDKPVQQ	1	2	0			1551.8	7.33156e+07	0	0	0	0			32.08					776.406
FVNPKDHNKPVQE	1	3	0			1551.8	7.33156e+07	0	0	0	0	0.827386	0.86315	35.72					776.406
FVRQKNQDG	1	0	0			1091.56	23420624	0	0	0	0	0.934665	1	30.51					546.283
FVTAAVKGGA	1	0	0			920.519	2.85531e+07	0	0	0	0			30.17					460.763
FVTEDGPVTGQEIL	1	0	0			1504.74	4.56389e+07	0	0	0	0			31.34					752.875
FVTKMDKV	1	0	0			967.533	0	0	1.74537e+08	0	0	0.998184	1			32.69					484.27
FVTMSTAAEVEAAA	1	0	0			1397.66	3.3311e+07	0	0	0	0	0.958203	1	30.21					1397.66
FVTVPDI	2	0	0			790.442	0	0	0	9.1749e+07	0	0.931017	1				37.35					395.725
FVVFQTKE	1	0	0			997.545	0	0	0	1.10266e+08	0	0.997537	1				31.94					499.276
FVVSVSEDTQQQ	1	0	0			1366.65	1.36406e+07	0	0	0	0	0.947862	1	30.8					683.828
FYLNLNK	1	0	0			911.503	0	0	3.04654e+07	0	0	0.977253	1			34.76					911.503
FYREPEEAKE	1	1	0			1297.62	59647248	0	0	0	0	0.998234	1	30.82					433.21
GAAVLSSW	1	0	0			790.416	0	6.68596e+08	0	0	0	0.999071	1		34.33					790.416
GADKAYGRDIVDA	1	4	0			1350.68	51592746	0	0	0	0			31.48					675.842
GADKSFGRDIVDA	1	1	0			1350.68	51592746	0	0	0	0	0.984853	1	39.21					675.842
GADLKAVVV	1	0	0			871.533	0	0	0	9.97962e+07	0						32					436.27
GADLKLRV	1	0	0			871.533	0	0	0	9.97962e+07	0						37.3					436.27
GAEGGDLVV	1	0	0			816.418	0	0	280333076	0	0					33.2					816.418
GAGEARSLRVLR	1	1	0			1284.74	5.30619e+07	0	0	0	0			37.33					428.917
GAIIPR	4	6	0			626.403	0	1.70798e+07	0	0	0	0.999071	1		34.73					313.705
GAITGNAIK	1	0	0			844.496	0	0	5.67799e+07	0	0	0.998184	1			33.17					422.752
GALKNLKE	1	1	0			872.528	1.78035e+08	0	0	0	0	0.995483	1	44.67					436.767
GALVIEE	4	1	0			730.404	0	2.26806e+07	0	0	0	0.999071	1		33.69					730.404
GANKDDLQDLLL	1	0	0			1314.69	1.24609e+08	0	0	0	0	0.995483	1	37.84					438.902
GAPAADGVHTY	1	2	0			1058.5	82755130	0	0	0	0	0.892863	0.86315	48.71					529.753
GAPIIVK	2	0	0			697.467	0	0	0	1.49709e+07	0	0.985623	1				35.31					697.467
GATAIRGGLPL	1	0	0			1025.62	3.6815e+07	0	0	0	0	0.947862	1	34.58					513.313
GATDPAAVDSL	3	1	0			1016.5	2.33769e+07	0	0	0	0	0.702431	1	36.51					1016.5
GATQVDVE	1	0	0			818.385	0	15492781	0	0	0	0.999071	1		30.6					818.385
GAVALIK	2	4	0			671.45	0	8.65893e+07	0	0	0	0.999071	1		34.63					671.45
GAVAVVE	1	0	0			644.368	0	0	84810748	0	0					35.14					644.368
GAVPFSIPGISTPVRL	1	0	0			1610.91	1.26808e+08	0	0	0	0			30.18					403.483
GAVVDVEFPRDSVPKV	1	0	0			1713.93	0	4.3193e+07	0	0	0	0.999071	1		32.08					857.467
GDIKVSAPGVQ	1	0	0			1070.59	2.82279e+07	0	0	0	0	0.934665	1	30.61					357.536
GDNAIQQI	1	0	0			858.438	0	50452561	0	0	0	0.999071	1		32.6					858.438
GDRPIADGSLL	1	0	0			1113.6	0	0	0	2.49525e+07	0	0.985623	1				32.77					557.304
GDTVAKVL	1	0	0			802.475	0	0	0	2.86194e+08	0	0.985623	1				34.12					802.475
GEAAQQKKKPAG	1	1	0			1212.67	7.82367e+07	0	0	0	0			45.01					606.838
GEALVRWIAP	1	0	0			1111.62	6.55775e+07	0	0	0	0			31.69					556.313
GEIAALVI	3	0	0			785.483	2.18447e+08	0	0	0	0			31.93					393.245
GEIKNIVE	2	0	0			901.508	0	0	24056111	0	0	0.958301	1			30					901.508
GELALAVL	1	0	0			785.483	2.18447e+08	0	0	0	0			31.93					393.245
GELGAALLQL	1	0	0			984.581	0	0	0	3.07755e+07	0						32.76					984.581
GEPLKEF	1	0	0			819.432	0	0	25017626	0	0	0.998184	1			31.36					819.432
GERNSSGGASTQ	1	0	0			1150.5	6.21621e+07	0	0	0	0			33					575.753
GFAVPQVGLS	1	0	0			974.54	0	0	0	1.04702e+07	0	0.993133	1				32.72					487.774
GFAXIVK	2	0	0		X4(G)	691.419	0	19993999	0	0	0	0.967707	1		33.45					691.419
GFDLVRGTK	1	3	0			992.56	3.7926e+08	0	0	0	0	0.995483	1	32.58					331.525
GGANPVFRP	1	1	0			914.491	0	6.72834e+07	0	0	0	0.967707	1		35.3					457.749
GGDHIHAGTVVGKLE	4	352	1	Q95694		1489.79	3.32244e+07	0	0	0	0	0	0.0593304	32.49					497.267
GGDIAKQY	2	0	0			851.434	5.96001e+07	0	0	0	0	0.984853	1	35.57					426.22
GGEKTTVNTNVGA	1	0	0			1247.62	2.67124e+07	0	0	0	0	0.984853	1	36.95					624.314
GGELLIDTLELN	1	1	0			1286.69	6.03118e+07	0	0	0	0			33.41					643.851
GGIEVVEASIHIS	1	0	0			1310.71	2339087543	0	0	0	0	0.985661	1	35.9					655.856
GGIMVIPI	1	0	0			799.48	0	0	0	0	15401666	0.994201	1					31.36					799.48
GGKILLY	2	1	0			763.479	0	0	0	2.97389e+08	0	0.997537	1				35.71					763.479
GGLDVYL	2	0	0			736.394	0	0	0	1.58195e+07	0	0.985623	1				33.93					736.394
GGLLPPRT	1	0	0			810.479	6.09153e+07	0	0	0	0	0.995483	1	31.24					810.479
GGLVNVEVKRVEEA	1	0	0			1498.83	9.67401e+07	0	0	0	0	0.992812	1	31.15					749.92
GGNFALAAALALM	1	0	0			1219.65	0	0	0	3.43164e+07	0	0.985623	1				31.65					610.327
GGNGGKAKY	1	0	0			851.432	5.96001e+07	0	0	0	0			33.69					426.22
GGNISIQY	1	0	0			851.432	5.96001e+07	0	0	0	0			31.7					426.22
GGNKLLTY	1	0	0			865.477	0	0	0	0	4.10748e+07	0.994201	1					31.84					865.477
GGNVLDTVSK	1	0	0			989.534	1.59555e+08	0	0	0	0			31.74					495.271
GGRVTVI	2	0	0			701.425	21373431	0	0	0	0			32.84					701.425
GGSSVTAVEALKLAG	1	0	0			1359.76	0	0	3.57938e+07	0	0	0.862454	0.947487			31.36					680.384
GGVAPPAGL	1	0	0			738.422	0	0	0	35810904	0	0.997537	1				32.75					369.714
GGVAVMLVGETQDK	1	0	0			1403.73	6.37857e+07	0	0	0	0	0.9791	1	35.43					702.366
GGVLNVE	2	2	0			687.374	0	0	0	4.88263e+07	0	0.985623	1				37.67					687.374
GGWFVLEP	1	0	0			904.465	0	0	0	633643283	0	0.985623	1				32.26					904.465
GHYTIGKEIIDQ	1	1	0			1373.71	32346123	0	0	0	0	0.995483	1	40.15					687.36
GIAEIDEKN	1	0	0			988.495	0	0	0	0	4.02306e+07							31.11					988.495
GIAIPR	4	4	0			626.403	0	1.70798e+07	0	0	0	0.999071	1		34.73					313.705
GIETISIENPGFS	1	0	0			1363.66	4.05146e+07	0	0	0	0	0.984853	1	31.13					682.336
GIGMVLPL	1	1	0			799.48	0	0	0	0	15401666	0.994201	1					31.36					799.48
GIGTVPVGRVE	3	87	0			1083.62	1421622498	0	0	0	0	0.909145	0.924535	42.97					542.316
GIQQLSE	2	0	0			774.406	4.77759e+07	0	0	0	0			30.67					774.406
GIREPVSGSL	1	13	0			1014.57	2.60542e+07	0	0	0	0	0.998234	1	32.81					507.786
GITNYGGE	1	0	0			810.37	38691627	0	0	0	0	0.995483	1	33.18					810.37
GITVSMVRP	1	0	0			959.541	0	0	0	0	4.27693e+07							37.14					480.274
GITVVDLS	2	0	0			803.447	0	1.14165e+09	0	0	0				31.3					402.227
GITVVDSI	1	0	0			803.447	0	1.14165e+09	0	0	0				31.3					402.227
GITVVVN	2	0	0			701.425	21373431	0	0	0	0			32.84					701.425
GKGLLLY	1	1	0			763.479	0	0	0	2.97389e+08	0	0.997537	1				35.71					763.479
GKITDEFTGA	2	3	0			1038.52	3.58062e+07	0	0	0	0	0.934665	1	54.06					519.763
GKNVVELIEEG	1	0	0			1186.63	1.80251e+07	0	0	0	0	0.984853	1	34.53					593.821
GKSGESPVAA	1	0	0			902.454	0	0	0	10827227	0	0.992772	1				32.47					902.454
GKVISI	4	1	0			616.409	0	0	0	4.37822e+08	0						30.57					308.708
GKVVAVGF	1	0	0			776.474	0	0	0	2.28919e+08	0	0.985623	1				32.68					776.474
GLAVIEE	1	2	0			730.404	0	2.26806e+07	0	0	0	0.999071	1		33.69					730.404
GLEKNIVE	1	0	0			901.508	0	0	24056111	0	0	0.958301	1			30					901.508
GLELNPGE	1	0	0			828.417	1.82764e+07	0	0	0	0	0.984853	1	34.72					828.417
GLGAVVE	1	0	0			644.368	0	0	84810748	0	0					35.14					644.368
GLGDVYL	2	0	0			736.394	0	0	0	1.58195e+07	0	0.985623	1				33.93					736.394
GLSGVWVGLS	1	0	0			974.54	0	0	0	1.04702e+07	0	0.997537	1				32.83					487.774
GLSSDMRVV	1	0	0			963.497	9.15906e+07	0	0	0	0	0.995483	1	35.11					482.252
GLTNYNE	1	0	0			810.37	38691627	0	0	0	0	0.995483	1	33.18					810.37
GMSALTSAQIISPS	1	0	0			1362.7	2.76748e+07	0	0	0	0	0.992693	1	33.79					681.855
GNANTIFTS	1	0	0			924.441	0	0	0	1.60693e+07	0	0.985623	1				33.55					924.441
GNHSSTQYPDVSHA	2	1	1	A0A1R3L6P1		1499.66	9.8203e+07	0	0	0	0	0.537264	0.812425	70.66					750.336
GNLAVNSLNNNT	1	0	0			1230.61	527626988	0	0	0	0	0.984853	1	35.6					615.807
GNLLLTASLKIA	1	1	0			1213.76	2.8084e+07	0	0	0	0	0.986334	1	31.62					304.196
GNVVTVL	1	0	0			701.425	21373431	0	0	0	0			32.84					701.425
GPNGILKTP	1	0	0			896.528	0	19740019	0	0	0				32.96					896.528
GQAPATTALR	1	0	0			985.541	1.98999e+07	0	0	0	0			30.57					329.185
GQDGLQQL	1	0	0			858.438	0	50452561	0	0	0	0.999071	1		32.6					858.438
GQNPVFPR	1	4	0			914.491	0	6.72834e+07	0	0	0	0.885469	1		35.3					457.749
GQWPQEFE	1	0	0			1020.44	2.87752e+07	0	0	0	0	0.979707	1	32.6					1020.44
GRGIIE	12	1	0			644.367	0	0	0	5.48604e+09	0	0.985623	1				37.25					644.367
GRGVTVI	1	0	0			701.425	21373431	0	0	0	0			32.84					701.425
GRIDVT	6	0	0			660.361	52657830	0	0	0	0	0.984853	1	37.39					660.362
GRLGGVE	3	24	0			687.374	0	0	0	4.88263e+07	0	0.985623	1				38.13					687.374
GRLNVE	6	5	0			687.374	0	0	0	4.88263e+07	0	0.985623	1				38.13					687.374
GRNIIHGSDGPE	1	0	0			1251.62	3.25519e+07	0	0	0	0	0.905886	0.86315	43.02					626.313
GRRDLDQVAGR	2	0	0			1242.68	31935162	0	0	0	0	0.998234	1	30.26					311.425
GRSIGALL	1	1	0			786.48	0	0	0	0	1.17323e+07	0.993515	1					32.78					786.48
GRSKDSIL	1	1	0			875.492	0	0	0	2.59999e+07	0	0.993837	1				33.8					875.492
GRSLQLL	1	2	0			786.48	0	0	0	0	1.17323e+07	0.993013	1					32.78					786.48
GRVAIE	3	1	0			644.368	0	0	0	5.48604e+09	0	0.772282	0.95386				31.12					644.367
GSHADFLLT	1	1	0			960.487	0	0	0	143038003	0						30.98					960.487
GSIAGIGQTNIK	1	0	0			1158.66	148868572	0	0	0	0	0.995483	1	30.85					579.832
GSISIIGLH	1	0	0			896.528	0	19740019	0	0	0	0.857088	1		34.84					896.528
GSRIQII	4	1	0			786.48	0	0	0	0	1.17323e+07	0.993013	1					32.78					786.48
GSRLGALI	1	1	0			786.48	0	0	0	0	1.17323e+07	0.993515	1					32.78					786.48
GSRNNIE	2	0	0			789.384	4.61733e+07	0	0	0	0			31.24					789.384
GSSVGDAGGAADRVL	1	1	0			1331.67	1.35736e+07	0	0	0	0	0.995483	1	50.01					666.337
GSVNRTLL	1	0	0			859.497	0	0	0	33478642	0	0.985623	1				42.15					859.497
GSVVSGDGAVGAIR	1	2	1	Q38756		1244.67	0	1.29792e+08	0	0	0	0.982326	1		75.09					622.838
GSVVSGDGAVGAIRE	1	2	1	Q38756		1373.71	0	66275506	0	0	0	0	0.74516		34.49					687.361
GSVVSGDGSVGTIR	2	2	1	Q05736		1290.67	0	1.51191e+08	0	0	0	0.712896	0.74516		44.37					645.841
GSVVSGDGSVGTIRE	4	2	1	Q05736		1419.72	0	6.47268e+07	0	0	0	0	0.74516		46.12					710.363
GSVVSGGGAVGSVR	1	2	1	Q9ZRR2		1188.64	0	0	6.09631e+07	0	0	0	1			42.78					594.826
GTDIGKVL	2	0	0			802.475	0	0	0	2.86194e+08	0	0.977462	1				34.12					802.475
GTLVVDVT	1	0	0			803.447	0	1.14165e+09	0	0	0				33.77					402.227
GTSKDTEIRAQ	1	0	0			1205.6	4.95986e+07	0	0	0	0			30.41					603.304
GVADVYI	2	1	0			736.394	0	0	0	1.58195e+07	0	0.985623	1				33.93					736.394
GVCVVIPL	1	0	0			799.48	0	0	0	0	15401666	0.994201	1					31.36					799.48
GVDVDLEKN	1	0	0			988.495	0	0	0	0	4.02306e+07	0.994201	1					33.53					988.495
GVEGSLVEL	1	0	0			902.487	0	0	0	0	4.66283e+07	0.990657	1					36.23					902.487
GVEGSVIEL	1	0	0			902.487	0	0	0	0	4.66283e+07	0.970542	1					36.41					902.487
GVELHGLGDPQQGV	1	0	0			1405.72	4.69399e+07	0	0	0	0	0.995483	1	31.65					703.363
GVEVLLNDPL	1	0	0			1068.6	31548298	0	0	0	0			31.4					356.872
GVFTDKDKAAAH	2	6	1	G4XY37		1259.65	3.50854e+07	0	0	0	0	0	0.325738	47.11					630.328
GVPIDGKGALSNHE	2	1	0			1393.72	0	0	7.08591e+07	0	0	0.964751	1			31.1					697.364
GVRLPYTIS	2	0	0			1005.58	0	0	0	1600444002	0	0.977462	1				34.49					503.295
GVSSTYLDLRDA	1	0	0			1296.65	0	5.75152e+07	0	0	0	0.997644	1		35.66					648.83
GWEVKSARAQTVN	1	0	0			1445.74	2.82135e+07	0	0	0	0			31.12					723.375
GYRSKLE	1	0	0			852.455	0	0	4.58007e+07	0	0					30.66					852.455
HAFELVSKDE	1	0	0			1174.57	0	5.33257e+07	0	0	0	0.999071	1		31.23					587.787
HAIRVAANKPEVA	1	0	0			1375.77	0	0	0	0	2.76342e+07	0.998571	1					37.88					459.263
HAKGIVLE	1	2	0			866.515	0	6.61597e+07	0	0	0	0.745557	1		31.52					433.761
HALGKVLE	1	0	0			866.515	0	6.61597e+07	0	0	0	0.954712	1		31.52					433.761
HAQLPEEAKE	1	0	0			1151.58	2.31173e+07	0	0	0	0	0.958252	1	31.39					576.293
HAVKAVLE	1	1	0			866.515	0	6.61597e+07	0	0	0	0.967707	1		31.52					433.761
HDLIALN	3	0	0			795.442	0	2.57516e+07	0	0	0				30.5					795.442
HDYLTGGF	6	350	1	Q95694		909.419	0	0	0	3.64565e+07	0	0.750205	0.822991				34.59					909.419
HFAVIGRAGGSGAV	1	0	0			1298.71	3.56419e+07	0	0	0	0	0.989501	1	33					433.574
HGAPEDENRHAGDL	1	5	0			1517.69	1.52234e+08	0	0	0	0	0.947862	1	49.42					759.346
HHVGDRGVLAR	1	1	0			1216.68	7.40739e+07	0	0	0	0	0.995483	1	36.91					304.925
HIDAILN	2	0	0			795.442	0	2.57516e+07	0	0	0	0.981559	1		33.47					795.442
HIDAINL	2	0	0			795.442	0	2.57516e+07	0	0	0	0.999071	1		31.79					795.442
HIDLLE	32	0	0			739.404	7.79638e+07	0	0	0	0	0.984853	1	36.15					739.404
HKIAGIP	2	0	0			735.446	9.58978e+07	0	0	0	0	0.995483	1	32.17					368.227
HLPSPATAQ	1	1	0			921.487	2.18592e+08	0	0	0	0			37.77					461.247
HLVSEGSQDVHVH	1	4	1	Q0WLB5		1443.71	0	0	3.15511e+07	0	0	0.697238	0.885501			36.3					481.908
HNAALAGGVA	1	1	0			880.459	9376613376	0	0	0	0			40.91					440.733
HPAFAGT	1	0	0			700.347	6.0137e+07	0	0	0	0	0.995483	1	30.91					350.677
HPAFQT	1	0	0			700.347	6.0137e+07	0	0	0	0	0.995483	1	30.91					350.677
HPPFANVV	1	1	0			880.459	9376613376	0	0	0	0	0.992616	1	43.92					440.733
HPSFGVA	1	1	0			714.362	0	4.45568e+07	0	0	0	0.999071	1		31.03					357.685
HRCAGVPAE	1	0	0			939.455	0	0	0	3.33482e+07	0						30.07					939.455
HSFLGNGIASPK	1	0	0			1227.64	3.65695e+07	0	0	0	0			32.32					614.325
HSSSFLLL	4	0	0			903.492	0	0	0	0	3.33045e+07	0.990657	1					35					903.492
HSSTQYPDVSHA	2	1	1	A0A1R3L6P1		1328.6	4.54235e+07	0	0	0	0	0.537264	0.819604	61.81					664.803
HTDVAVL	1	15	0			754.416	44281723	0	0	0	0	0.995483	1	36.39					754.416
HVFLVA	1	1	0			685.41	0	0	0	8.50109e+07	0	0.985623	1				37.12					685.41
HYIKIL	3	12	0			786.48	0	0	0	0	1.17323e+07	0.956217	1					32.78					786.48
IAADDLKA	1	0	0			816.452	0	78781226	0	0	0	0.999071	1		35.54					816.452
IAGKVVLY	1	0	0			862.548	0	0	0	1.26251e+08	0	0.985623	1				31.22					862.548
IAGNKDTVGQYE	3	3	0			1294.64	1763205082	0	0	0	0	0.963423	1	48.81					647.823
IAGSKDTVGQYE	2	14	0			1267.63	7.62052e+08	0	0	0	0	0.892863	0.86315	53.65					1267.63
IAGVAPED	2	0	0			771.395	144752404	0	0	0	0			30.67					771.395
IAIARALA	5	0	0			798.526	0	1.76714e+07	0	0	0	0.842393	1		32.44					399.767
IAKVGMTK	1	0	0			847.51	2.8203e+07	0	0	0	0	0.963769	1	33.05					424.259
IAQSFPFTQ	1	0	0			1038.52	3.58062e+07	0	0	0	0			37.62					519.763
IAQVPDE	1	2	0			771.395	144752404	0	0	0	0	0.984853	1	34.33					771.395
IARPYAVDVS	1	0	0			1090.6	0	0	0	0	4.77371e+07	0.995967	1					32.44					545.803
ICAAVLPI	2	2	0			799.48	0	0	0	0	15401666	0.994201	1					31.36					799.48
IDAALEV	3	1	0			730.405	0	0	0	1.85583e+07	0	0.989098	1				34.7					730.405
IDALDLVNR	1	0	0			1028.58	9.87931e+07	0	0	0	0			31.94					343.532
IDDDQKLRAF	3	1	0			1220.64	1.0798e+08	0	0	0	0	0.547386	0.820593	34.55					610.822
IDDIGISEEVDT	2	1	0			1305.62	8.22533e+08	0	0	0	0			30.49					653.311
IDEVDVE	1	0	0			818.385	0	15492781	0	0	0	0.999071	1		30.6					818.385
IDLSIPKVL	1	1	0			997.637	0	0	0	0	1.368e+07	0.996315	1					31.7					997.637
IDMVPI	3	0	0			687.374	0	0	0	2.80077e+07	0	0.985623	1				31.31					687.374
IDNAQKY	1	0	0			851.432	5.96001e+07	0	0	0	0			32.71					426.22
IDSATIK	2	0	0			747.43	0	1.06077e+08	0	0	0	0.999071	1		31.98					747.43
IDSMIPIGRGQ	1	35	0			1186.63	1.80251e+07	0	0	0	0	0.981873	1	31.69					593.821
IDSQTKLTKEDQ	2	1	0			1405.73	1.36568e+09	0	0	0	0			34.4					703.368
IDSSRASNTAAK	1	0	0			1220.62	7.14995e+07	0	0	0	0			33.08					610.814
IDSVNNL	1	0	0			774.407	0	0	0	37283583	0						36.49					774.407
IDSVPLM	2	0	0			774.407	0	0	0	4.39e+07	0	0.985623	1				41.26					774.407
IDTVPI	4	0	0			657.388	0	0	0	163840424	0	0.977462	1				30.46					657.388
IDVGIIR	3	0	0			785.496	0	0	0	1.96818e+08	0	0.985623	1				36.49					393.251
IDVIDWKT	1	0	0			989.534	1.59555e+08	0	0	0	0			33.03					495.271
IDVLEQTMK	1	0	0			1076.57	3.74784e+08	0	0	0	0			34.59					538.787
IDVPSIIQVL	1	0	0			1096.66	3.78336e+07	0	0	0	0			30.03					548.831
IEAQLAAKLE	1	1	0			1085.61	1.90396e+08	0	0	0	0			32.18					543.311
IEGKALHSI	2	1	0			967.556	0	0	0	1.38118e+07	0	0.985623	1				40.4					967.556
IEIDREKAAAP	1	1	0			1212.67	7.82367e+07	0	0	0	0			41.81					606.838
IELSDGVVIA	1	0	0			1015.58	0	0	0	2.90933e+07	0	0.998246	1				41.06					1015.58
IEMNEVMNIL	1	0	0			1205.6	4.95986e+07	0	0	0	0	0.984853	1	36.16					603.304
IETSATTGVNVE	1	0	0			1220.61	1.10596e+07	0	0	0	0	0.955305	1	35.5					610.806
IFSEVETANSK	1	0	0			1224.61	9.56208e+07	0	0	0	0	0.905886	0.91094	33.28					612.808
IFSHSSNILARE	1	1	0			1373.71	32346123	0	0	0	0	0.998234	1	30.35					687.36
IFVGNK	2	0	0			677.404	1419867301	0	0	0	0	0.991974	1	34.22					339.206
IGAPGAKGEA	2	1	0			870.475	60908302	0	0	0	0			30.34					870.475
IGEINPGE	1	0	0			828.417	1.82764e+07	0	0	0	0	0.983442	1	34.72					828.417
IGGAIIK	7	0	0			671.45	0	3.08457e+08	0	0	0	0.967707	1		35.1					336.229
IGKAAAAAS	1	0	0			759.431	2.10891e+07	0	0	0	0			38.29					759.431
IGLGNGLDK	1	0	0			886.495	121047530	0	0	0	0			31.75					443.751
IGMGVIPL	2	0	0			799.481	0	0	0	0	15401666	0.990657	1					31.4					799.481
IGRIDGI	3	0	0			743.448	0	0	0	1.15244e+08	0	0.988618	1				33.14					372.228
IGRVEGI	3	2	0			743.448	0	0	0	1.15244e+08	0	0.993837	1				33.1					372.228
IGSCIKR	1	0	0			776.438	0	6.11697e+08	0	0	0	0.999071	1		30.82					388.723
IGTVCKR	1	0	0			776.438	0	6.11697e+08	0	0	0	0.999071	1		30.82					388.723
IGYDPER	2	0	0			849.417	5.69332e+07	0	0	0	0	0.916456	0.970969	30.95					425.212
IGYDRPE	1	0	0			849.417	5.69332e+07	0	0	0	0	0.947862	1	30.95					425.212
IHDIIE	8	0	0			739.404	7.79638e+07	0	0	0	0	0.984853	1	36.15					739.404
IHQSLSIPG	1	0	0			951.534	6.05907e+07	0	0	0	0	0.992812	1	30.06					317.849
IIAGIK	2	3	0			614.429	7.24157e+07	0	0	0	0	0.979707	1	30.35					307.718
IIDIRPLKE	6	3	0			1096.68	0	0	0	5.81241e+07	0	0.985623	1				36.89					548.844
IIELQDSLKNN	1	0	0			1286.69	6.03118e+07	0	0	0	0			31.31					643.851
IIHIQ	9	0	0			623.392	0	253116604	0	0	0	0.999071	1		31.16					312.2
IILVCKAIL	1	0	0			985.648	2.53409e+07	0	0	0	0	0.984853	1	32.01					493.328
IINPPRT	1	0	0			810.479	6.09153e+07	0	0	0	0	0.995483	1	31.24					810.479
IIPFKNNE	1	0	0			974.53	0	0	0	0	1.08587e+08	0.994201	1					30.13					974.53
IIPNPLSG	1	0	0			810.479	6.09153e+07	0	0	0	0	0.995483	1	31.24					810.479
IKDGFAEGK	1	0	0			964.518	8.06819e+07	0	0	0	0	0.963769	1	33.59					322.178
IKEASPLSLKI	1	0	0			1198.75	2.94934e+07	0	0	0	0	0.984853	1	32.37					400.255
IKGAGGQAIQN	1	0	0			1056.58	0	0	307724856	0	0	0.994702	1			31.26					528.792
IKRGDVIALS	2	0	0			1071.65	0	0	0	8.8825e+07	0	0.985623	1				36.92					1071.65
IKRGLPA	1	0	0			754.488	0	5.54143e+08	0	0	0	0.999071	1		32.75					754.488
ILAAGPNF	1	0	0			802.454	0	0	0	89926040	0	0.977462	1				32.94					802.454
ILAGTLAI	3	0	0			771.505	0	0	0	81788461	0	0.985623	1				32.92					386.256
ILDLSSNKLS	1	1	0			1089.61	1.74484e+07	0	0	0	0	0.986334	1	34.08					545.31
ILGAIK	8	0	0			614.429	7.24157e+07	0	0	0	0	0.947862	1	30.7					307.718
ILKDGKKAI	1	0	0			985.648	2.53409e+07	0	0	0	0	0.955305	1	31.09					493.328
ILNPPEK	1	0	0			810.479	6.09153e+07	0	0	0	0	0.995483	1	31.24					810.479
ILNPPKE	1	0	0			810.479	6.09153e+07	0	0	0	0	0.995483	1	31.24					810.479
ILPNPIGS	1	0	0			810.479	6.09153e+07	0	0	0	0	0.995483	1	31.24					810.479
ILPNPKE	2	0	0			810.479	6.09153e+07	0	0	0	0	0.995483	1	31.24					810.479
ILPNPRT	1	0	0			810.479	6.09153e+07	0	0	0	0	0.995483	1	31.24					810.479
ILQDNELEGPIPA	1	0	0			1408.73	23695079	0	0	0	0	0.978237	1	30.8					470.249
ILRPDATYS	2	3	0			1035.56	0	0	4.50111e+08	0	0	0.91693	0.98929			35.52					518.282
ILSDGGILCPTLPKVVP	1	0	0			1721.97	0	0	0	22893848	0	0.993837	1				31.69					861.489
IMATAPK	1	0	0			731.415	6.91121e+07	0	0	0	0			31.42					366.211
IMDKPK	1	0	0			731.415	6.91121e+07	0	0	0	0			31.42					366.211
IMKDPK	2	0	0			731.415	6.91121e+07	0	0	0	0			31.42					366.211
IMNVLPI	1	0	0			799.48	0	0	0	0	15401666	0.990657	1					31.36					799.48
INAILK	3	1	0			671.45	0	3.08457e+08	0	0	0	0.988956	1		35.1					336.229
INASNIKSV	1	0	0			945.543	0	9.27696e+07	0	0	0	0.997644	1		31.54					473.275
INAVVE	2	22	0			644.368	0	0	84810748	0	0	0.998184	1			36.84					644.368
INDVYL	4	0	0			736.394	0	0	0	1.58195e+07	0	0.977462	1				33.93					736.394
INEPQMRTAISKAEQL	1	0	0			1828.97	3.60505e+07	0	0	0	0	0.984853	1	34.43					457.997
INIGNSVKPE	1	0	0			1070.59	2.82279e+07	0	0	0	0	0.983442	1	31.71					357.536
INIPPKE	1	0	0			810.479	6.09153e+07	0	0	0	0	0.995483	1	31.24					810.479
INNMATTSKI	1	0	0			1092.58	2.34167e+07	0	0	0	0	0.995483	1	31.21					546.792
INSGSATLS	1	0	0			849.428	1.63696e+08	0	0	0	0	0.995483	1	39.41					425.218
INVNDSVTK	1	3	0			989.534	1.59555e+08	0	0	0	0	0.963769	1	45.26					495.271
INVNDSVTKS	1	3	0			1076.57	3.74784e+08	0	0	0	0	0.949447	1	42.5					538.787
IPLFKNNE	1	0	0			974.53	0	0	0	0	1.08587e+08	0.994201	1					30.13					974.53
IPTVILQS	1	0	0			870.538	0	0	0	3.77554e+07	0						30.26					870.538
IQFVPQ	2	0	0			731.415	6.91121e+07	0	0	0	0			31.1					366.211
IQGITKPAIR	1	36	1	P02309		1096.69	0	2.29457e+07	0	0	0	0.967707	1		38.75					366.235
IQLTSLNALK	1	0	0			1100.66	0	18062842	0	0	0	0.999071	1		36.19					1100.66
IQVIDE	1	1	0			716.388	0	1077061148	0	0	0	0.981092	1		36.26					716.388
IRAKVLY	2	0	0			862.548	0	0	0	1.26251e+08	0	0.985623	1				31.17					862.548
IRFFAN	2	0	0			767.427	0	0	0	336058444	0	0.985623	1				30.02					384.217
IRGKILD	2	2	0			814.521	0	1.16253e+08	0	0	0	0.999071	1		43.64					407.764
IRILSKASVVNITLCMDKIE	1	0	0			2246.28	6.61612e+07	0	0	0	0	0.979707	1	33.03					562.325
IRKDVPI	2	0	0			840.529	0	0	0	0	1.46316e+07	0.990657	1					40.25					840.529
IRKGLPA	2	0	0			754.488	0	5.54143e+08	0	0	0	0.999071	1		32.75					754.488
IRSGDVYIPR	1	0	0			1175.66	0	4.53405e+07	0	0	0	0.616266	0.851852		30.4					392.559
IRTLMNVELP	1	0	0			1185.67	1.23452e+07	0	0	0	0	0.984853	1	32.24					593.338
IRTSPSSL	1	1	0			860.491	3.41809e+07	0	0	0	0			30.51					430.749
IRVAGGKE	1	0	0			829.485	1.71866e+07	0	0	0	0			31.22					829.485
IRVALEE	3	0	0			829.485	1.71866e+07	0	0	0	0	0.984853	1	38.39					829.485
ISGEVAAVGA	1	0	0			873.475	1.16686e+08	0	0	0	0	0.86751	1	30.01					437.241
ISNTAGTLAGIVG	1	0	0			1173.64	3.97761e+07	0	0	0	0			33.53					391.886
ISPVVA	2	4	0			585.366	0	0	0	1.96228e+07	0	0.985623	1				39.64					585.366
ISTPFHPA	1	0	0			869.458	0	7.0405e+08	0	0	0	0	0.301428		30.89					435.233
ITGDVLGAA	1	5	0			816.453	1.66724e+07	0	0	0	0	0.984853	1	43.32					816.453
ITIHFLTL	1	0	0			957.582	0	0	0	0	9.01827e+07	0.994201	1					33.87					479.295
ITITNN	2	1	0			675.373	5.49168e+07	0	0	0	0	0.998234	1	39.07					675.373
ITQMANPI	1	1	0			887.471	0	0	0	5.48941e+07	0	0.985623	1				31.63					887.471
ITQVVAPAI	1	0	0			911.565	0	0	0	1.30326e+07	0						33.9					911.565
ITTATIQ	1	0	0			747.43	0	1.06077e+08	0	0	0	0.999071	1		31.98					747.43
IVAANAVDGATTGA	1	0	0			1230.64	2.87737e+07	0	0	0	0	0.917826	0.979855	31.59					615.825
IVDRLKE	1	1	0			872.528	1.78035e+08	0	0	0	0	0.442435	0.648388	46.07					436.767
IVKEVE	2	3	0			716.424	0	192504015	0	0	0	0.997644	1		35.46					716.424
IVKQVIY	1	0	0			862.548	0	0	0	1.26251e+08	0	0.985623	1				31.17					862.548
IVMSAVPVGFF	1	0	0			1166.64	2.53218e+07	0	0	0	0			34.41					583.823
IVNDVT	6	0	0			660.362	52657830	0	0	0	0	0.995483	1	37.39					660.362
IVQYVLKL	1	0	0			975.618	0	0	0	4.91933e+07	0	0.985623	1				30.27					488.313
IVSILS	10	1	0			631.409	0	0	0	12159046	0	0.858457	1				31.66					631.409
IYDSDGAL	2	0	0			853.401	2.55635e+07	0	0	0	0	0.909145	0.921856	47.68					853.401
IYEETRGVL	1	0	0			1079.58	1.06373e+07	0	0	0	0	0.995483	1	30.49					1079.58
IYVNHLEQVK	1	0	0			1242.68	31935162	0	0	0	0	0.995483	1	37.99					311.425
KAAEAVI	2	0	0			701.425	40495840	0	0	0	0			34.61					351.216
KAAGIEI	4	0	0			701.425	40495840	0	0	0	0	0.979707	1	43.79					351.216
KAAGLKN	1	0	0			701.425	40495840	0	0	0	0			35.09					351.216
KACIAEAAARVA	1	0	0			1173.64	3.97761e+07	0	0	0	0			36.22					391.886
KADWLIGA	1	0	0			873.475	1.16686e+08	0	0	0	0			32.22					437.241
KADWQLLAIRA	1	5	0			1284.74	5.30619e+07	0	0	0	0	0.984853	1	41.78					428.917
KAGLVFNPA	1	0	0			916.523	0	0	0	2.58904e+07	0	0.989098	1				30.74					916.523
KAIGTGVR	2	0	0			801.489	2.96555e+08	0	0	0	0			30.24					401.248
KAMVARVVSST	1	0	0			1148.64	1.21123e+08	0	0	0	0	0.984853	1	32.3					574.824
KANRANSPALPNG	1	0	0			1309.71	2.091e+07	0	0	0	0	0.983442	1	31.21					437.241
KATGGLMIL	1	1	0			903.529	0	0	0	0	1.31167e+07							34.15					903.529
KAVARLE	1	0	0			786.478	8.91161e+07	0	0	0	0	0.947862	1	33.69					393.743
KAVIDNM	1	0	0			790.416	0	6.68596e+08	0	0	0	0.999071	1		34.33					790.416
KAVIECQ	1	0	0			790.416	0	6.68596e+08	0	0	0	0.999071	1		34.33					790.416
KDAAEAAKKEL	1	0	0			1173.64	3.97761e+07	0	0	0	0			33.42					391.886
KDFNSGAVVQ	1	0	0			1064.53	35014118	0	0	0	0	0.995483	1	31.3					1064.53
KDIAGGIVV	1	0	0			871.533	0	0	0	9.97962e+07	0						32					436.27
KDIGALRV	1	0	0			871.533	0	0	0	9.97962e+07	0						37.3					436.27
KDINEGCLKPTEV	1	0	0			1445.74	379636912	0	0	0	0	0.989837	1	30.06					723.375
KDITANAI	1	0	0			845.479	18354029	0	0	0	0			34.33					423.243
KDKPTTEILPAG	1	0	0			1269.71	7.9987e+07	0	0	0	0	0.984853	1	32.19					423.907
KDLLINKARPF	1	0	0			1314.78	0	4.98976e+07	0	0	0	0.999071	1		31.8					657.895
KDLLQGVV	1	0	0			871.533	0	0	0	9.97962e+07	0						33.23					436.27
KDLNATAL	1	0	0			845.479	18354029	0	0	0	0			34.69					423.243
KDLQLRV	1	0	0			871.533	0	0	0	9.97962e+07	0						37.3					436.27
KDNIATAI	2	0	0			845.479	18354029	0	0	0	0			34.69					423.243
KDNRTII	3	6	0			859.497	0	0	0	33478642	0	0.985623	1				42.15					859.497
KDQLLVGV	1	0	0			871.533	0	0	0	9.97962e+07	0						37.3					436.27
KDQVAGVT	1	0	0			817.443	0	0	4.66169e+07	0	0	0.998184	1			33.71					409.225
KDVDKXGPVAKEL	1	0	0		X6(D)	1413.75	65750587	0	0	0	0			31.24					707.376
KEAKGIVDNAPA	1	1	0			1212.67	7.82367e+07	0	0	0	0	0.984853	1	53.6					606.838
KEGDSIGAKVAV	1	0	0			1173.64	3.97761e+07	0	0	0	0	0.892863	0.86315	39.09					391.886
KEGLAKGDLLK	1	0	0			1171.71	7.7624e+07	0	0	0	0	0.98637	1	32.07					391.243
KEIVWVRDAP	1	1	0			1212.67	7.82367e+07	0	0	0	0			35.58					606.838
KELIDEQN	1	1	0			988.495	0	0	0	0	4.02306e+07							31.11					988.495
KETRSQIVRG	1	0	0			1173.67	1.03235e+07	0	0	0	0	0.905886	0.86315	40.54					391.895
KEVLNKGVSKD	1	0	0			1216.68	7.66207e+07	0	0	0	0	0.947862	1	30.34					406.232
KFAGFERT	1	0	0			955.496	0	8.30052e+07	0	0	0				37.01					955.496
KFAPHIQ	1	0	0			840.481	0	0	6.25601e+07	0	0	0.861917	0.942119			36.86					420.744
KFEDPAEGEE	1	0	0			1150.5	6.21621e+07	0	0	0	0			30.77					575.753
KFKFEDAA	1	0	0			955.496	0	8.30052e+07	0	0	0				37.01					955.496
KFKFEQE	1	0	0			955.496	0	8.30052e+07	0	0	0				37.01					955.496
KFNPNIQ	1	0	0			860.47	7.95325e+07	0	0	0	0			31.11					430.739
KGGKVAAVQKDK	1	0	0			1228.73	0	1.39363e+07	0	0	0	0.999071	1		30.18					614.871
KGGLILY	1	1	0			763.479	0	0	0	2.97389e+08	0	0.997537	1				35.71					763.479
KGGVFIAGGILP	1	0	0			1128.68	3.56307e+07	0	0	0	0	0.993497	1	38.52					564.845
KGIARIE	3	0	0			786.478	8.91161e+07	0	0	0	0	0.958203	1	34.81					393.743
KGIAVGNK	1	0	0			786.478	8.91161e+07	0	0	0	0			31.43					393.743
KGLAREI	2	0	0			786.478	8.91161e+07	0	0	0	0			31.41					393.743
KGLGATID	2	0	0			774.442	50071873	0	0	0	0	0.905886	0.864555	36.82					387.724
KGLGEAAAGAPRAA	1	0	0			1239.67	46274745	0	0	0	0			30.48					620.338
KGLNGLITY	1	2	0			978.571	0	0	0	0	8.19788e+07	0.994201	1					31.97					489.789
KGRIVLA	2	3	0			756.515	3.55964e+07	0	0	0	0			31.39					378.761
KGRTVAL	1	2	0			744.469	0	0	0	60013354	0	0.997537	1				33.04					372.738
KGVIRAI	4	4	0			756.515	3.55964e+07	0	0	0	0			32.67					378.761
KGVIRLA	2	1	0			756.515	3.55964e+07	0	0	0	0	0.830317	0.86315	40.77					378.761
KGVISI	4	6	0			616.409	0	0	0	4.37822e+08	0	0.989098	1				35.83					308.708
KGVRIIA	2	2	0			756.515	3.55964e+07	0	0	0	0	0.767839	0.86315	38.82					378.761
KGVTKSALIKK	1	0	0			1172.77	1.12405e+07	0	0	0	0	0.995483	1	31.07					391.596
KGVTPI	2	0	0			614.392	4.08541e+07	0	0	0	0	0.9217	0.997033	39.64					307.7
KHGAILP	1	0	0			735.446	9.58978e+07	0	0	0	0			30.51					368.227
KHGASAVLVG	1	1	0			938.54	0	0	0	29020318	0	0.993837	1				31.29					938.54
KIASPVIIK	1	0	0			968.658	1.5765e+07	0	0	0	0	0.984853	1	30.45					323.558
KIAVAGGGS	1	0	0			759.431	2.10891e+07	0	0	0	0	0.995483	1	49.37					759.431
KIEKVTL	1	0	0			830.533	0	0	0	1.10115e+08	0						30.08					415.77
KIGARIE	3	0	0			786.478	8.91161e+07	0	0	0	0			30.98					393.743
KIIASLKE	2	0	0			901.578	0	4.98309e+07	0	0	0	0.066676	0.452797		31.02					451.293
KIIGTIKE	1	0	0			901.578	0	4.98309e+07	0	0	0	0.128753	0.483723		31.02					451.293
KIISAIKE	5	0	0			901.578	0	4.98309e+07	0	0	0	0.690762	0.973121		31.02					451.293
KIKNLQE	3	1	0			872.528	1.78035e+08	0	0	0	0	0.995483	1	44.67					436.767
KIPFMPLLLKD	1	0	0			1314.78	0	4.98976e+07	0	0	0	0.954712	1		31.16					657.895
KIPGLEQ	1	0	0			784.464	0	0	60416841	0	0					32.48					784.464
KIQNIKE	2	1	0			872.528	1.78035e+08	0	0	0	0	0.995483	1	44.67					436.767
KIQRPVAYNP	1	0	0			1185.67	0	0	0	1.02469e+07	0	0.998034	1				34.71					395.895
KIRGIPA	3	0	0			754.488	0	5.54143e+08	0	0	0	0.999071	1		32.75					754.488
KISGYSSAQHLVE	1	0	0			1418.71	1.0714e+08	0	0	0	0	0.992693	1	31.56					709.86
KIVASLIS	1	0	0			830.533	0	0	0	1.10115e+08	0	0.997537	1				35.33					415.77
KIVNKDGKPYIQ	1	1	0			1402.82	0	0	4.23501e+07	0	0	0.122689	0.252198			36					701.913
KIVRICV	2	0	0			830.533	0	0	0	1.10115e+08	0						31.33					415.77
KIVSALIS	1	0	0			830.533	0	0	0	1.10115e+08	0	0.998034	1				35.33					415.77
KIVTGSLL	3	0	0			830.533	0	0	0	1.10115e+08	0	0.993837	1				35.33					415.77
KKATYDDIKAA	1	1	0			1223.67	6.07764e+07	0	0	0	0	0.673441	1	40.29					612.34
KKIGNEGVLKL	1	0	0			1198.75	2.94934e+07	0	0	0	0			31.88					400.255
KKKAAP	1	1	0			642.424	1.30409e+08	0	0	0	0	0.995483	1	31.07					321.716
KKLRQKLVGS	1	1	0			1156.75	1.76803e+07	0	0	0	0			32.41					386.255
KKVVAKLKEN	1	4	0			1156.75	1.76803e+07	0	0	0	0			31.65					386.255
KKVYVLPKHLDE	1	2	0			1468.86	0	2.42465e+08	0	0	0	0.842393	1		33.09					734.935
KKYGQDATNVGDEGGFAPN	1	10	1	P42895		1967.93	0	0	3.72843e+07	0	0	0	0.00709654			42.15					984.468
KLAEAGTIAVLL	1	0	0			1198.75	2.94934e+07	0	0	0	0			31.21					400.255
KLEDAGAVA	2	0	0			873.475	1.16686e+08	0	0	0	0			32.13					437.241
KLEKMPSIPEEPEQ	1	1	0			1654.83	641097388	0	0	0	0	0.984853	1	40.28					827.919
KLFAAHGVDK	1	0	0			1085.62	4.45694e+07	0	0	0	0	0.989097	1	32.71					362.543
KLGPAGLE	1	0	0			784.464	0	0	1.05129e+08	0	0	0.998184	1			32.72					392.736
KLGPIQE	1	0	0			784.464	0	0	60416841	0	0					30.86					784.464
KLGPLAGE	1	0	0			784.464	0	0	60416841	0	0					30.86					784.464
KLGPLAQGLGGGGGIPGL	1	0	0			1561.92	1.37797e+07	0	0	0	0	0.905886	0.86315	30.18					391.235
KLGPQLE	1	0	0			784.464	0	0	1.05129e+08	0	0	0.998184	1			32.72					392.736
KLITGLKE	1	0	0			901.578	0	4.98309e+07	0	0	0	0.690762	0.973121		31.02					451.293
KLKGGLQE	1	1	0			872.528	1.78035e+08	0	0	0	0	0.995483	1	44.67					436.767
KLKNLGAE	1	1	0			872.528	1.78035e+08	0	0	0	0	0.995483	1	44.67					436.767
KLMESGGE	1	0	0			850.401	80541957	0	0	0	0	0.984853	1	31.91					850.401
KLNLKLPE	1	1	0			954.606	3.67636e+07	0	0	0	0			38.64					318.874
KLPGLQE	1	0	0			784.464	0	0	60416841	0	0	0.948838	1			35.27					784.464
KLRKKLGLGGS	1	1	0			1156.75	1.76803e+07	0	0	0	0	0.995483	1	35.28					386.255
KLVASLVT	1	0	0			830.533	0	0	0	1.10115e+08	0	0.997537	1				35.33					415.77
KLVTGTVL	1	1	0			830.533	0	0	0	1.10115e+08	0	0.993837	1				35.33					415.77
KMNLYPI	1	0	0			878.488	257794066	0	0	0	0	0.977287	1	31.61					439.748
KNAGKAI	1	0	0			701.425	21373431	0	0	0	0	0.995483	1	34.86					701.425
KNATILE	2	1	0			788.458	1.49554e+07	0	0	0	0	0.984853	1	39.89					788.458
KNDRTLI	1	0	0			859.497	0	0	0	33478642	0						34.23					859.497
KNEEKDQGQPKKP	1	0	0			1525.79	4.30053e+07	0	0	0	0	0.995483	1	41.43					763.397
KNIEDLKII	2	0	0			1085.67	0	0	0	0	6.34385e+07	0.994726	1					32.1					543.336
KNIEGTAL	1	0	0			845.479	18354029	0	0	0	0	0.984853	1	36.66					423.243
KNIIIY	7	1	0			763.479	0	0	0	2.97389e+08	0	0.676162	0.751997				35.71					763.479
KNKSEEDSTGPK	1	0	0			1319.64	1.11864e+08	0	0	0	0	0.919206	0.987464	30.07					660.322
KNLEDLIIK	2	0	0			1085.67	0	0	0	0	6.34385e+07	0.994726	1					31.37					543.336
KNLNILTY	1	0	0			978.571	0	0	0	0	8.19788e+07	0.994201	1					31.97					489.789
KNNILLTY	1	1	0			978.571	0	0	0	0	8.19788e+07	0.994201	1					31.97					489.789
KNNKDLIIK	1	0	0			1085.67	0	0	0	0	6.34385e+07							30.13					543.336
KNRFAGRKPKVPFAS	1	0	0			1702.97	1.323e+07	0	0	0	0	0.984853	1	30.53					426.499
KNTFKSWAQ	1	1	0			1109.57	52746718	0	0	0	0			44.32					555.287
KPASKLAEIE	1	0	0			1085.61	1.90396e+08	0	0	0	0			34.39					543.311
KPDKQILI	1	1	0			954.606	3.67636e+07	0	0	0	0	0.995483	1	40.13					318.874
KPEKNLLI	1	2	0			954.606	3.67636e+07	0	0	0	0	0.992812	1	42.49					318.874
KPENKLII	1	1	0			954.606	3.67636e+07	0	0	0	0	0.995483	1	42.49					318.874
KPIIVQ	3	0	0			697.467	0	0	0	1.49709e+07	0	0.977462	1				35.31					697.467
KPILVAG	3	0	0			697.467	0	0	0	1.49709e+07	0	0.985623	1				35.31					697.467
KPILVGA	1	0	0			697.467	0	0	0	1.49709e+07	0	0.985623	1				35.31					697.467
KPLPVEAPEP	1	0	0			1076.59	1.66842e+07	0	0	0	0	0.995483	1	30.81					359.536
KPTDFK	1	0	0			735.411	0	0	0	6.22784e+07	0	0.977462	1				36.58					735.411
KPVAVALE	1	0	0			826.51	7.05059e+08	0	0	0	0			33.71					413.759
KPVVAAIE	1	0	0			826.51	7.05059e+08	0	0	0	0			33.71					413.759
KQEGVLKNAGT	1	0	0			1144.62	3.77079e+07	0	0	0	0	0.995483	1	32.64					382.212
KQGAVLF	1	1	0			762.448	0	0	0	0	2.94386e+07	0.994201	1					33.79					762.448
KQIVVIY	2	8	0			862.548	0	0	0	1.26251e+08	0	0.860886	1				31.22					862.548
KQKLTPPAL	1	0	0			995.621	0	0	1.57129e+07	0	0	0.998184	1			31.66					332.545
KQPISSTL	3	30	0			873.511	0	4.80552e+07	0	0	0	0.790187	0.853467		31.2					437.259
KQSARLAK	1	1	0			901.555	0	0	3.29894e+07	0	0	0.998184	1			40.91					301.19
KQSLVVTVQDHG	1	0	0			1310.71	2339087543	0	0	0	0			31.98					655.856
KQVHPDIGIS	2	0	0			1093.61	0	5.00103e+08	0	0	0	0.540425	0.707067		34.69					547.308
KRAPIDSN	1	0	0			900.485	0	50804176	0	0	0	0.999071	1		30.74					900.485
KRDYTDP	1	0	0			894.439	2.11991e+07	0	0	0	0	0.993497	1	31.13					894.439
KRGNELK	1	0	0			844.496	0	0	5.67799e+07	0	0	0.998184	1			32.73					422.752
KRIGLPA	2	0	0			754.488	0	5.54143e+08	0	0	0	0.999071	1		32.75					754.488
KRISIE	4	8	0			745.453	0	0	156290096	0	0	0.998184	1			34.47					745.453
KRLGALVV	1	0	0			855.573	19472115	0	0	0	0	0.984853	1	32.4					428.29
KRTVEDAF	1	0	0			965.513	1.27408e+08	0	0	0	0	0.984853	1	30.35					965.513
KSEIANI	2	0	0			774.442	50071873	0	0	0	0			30.7					387.724
KSFIPE	2	0	0			720.399	0	3.82638e+07	0	0	0	0.999071	1		30.49					720.399
KSFLEP	1	0	0			720.399	0	3.82638e+07	0	0	0	0.999071	1		30.49					720.399
KSIANII	5	1	0			758.484	0	0	0	82707317	0	0.997537	1				40.35					758.484
KSIEAIN	2	0	0			774.442	50071873	0	0	0	0			30.65					387.724
KSIEEIGLTPE	1	2	0			1215.66	1.30387e+07	0	0	0	0	0.978547	1	37.33					608.331
KSIGQIL	2	0	0			758.484	0	0	0	82707317	0	0.997537	1				40.35					758.484
KSINAIL	2	0	0			758.484	0	0	0	82707317	0	0.997537	1				40.35					758.484
KSINVKS	1	0	0			775.462	2.27692e+08	0	0	0	0			30.07					388.235
KSIRIE	4	1	0			745.451	0	108376140	0	0	0	0.954712	1		31.89					373.229
KSKNAIN	1	0	0			774.442	50071873	0	0	0	0			30.65					387.724
KSKNANI	1	0	0			774.442	50071873	0	0	0	0			30.7					387.724
KSLEANI	2	0	0			774.442	50071873	0	0	0	0			30.7					387.724
KSLQGLL	2	1	0			758.484	0	0	0	82707317	0	0.631756	0.667276				40.35					758.484
KSLVGIE	1	0	0			745.451	0	108376140	0	0	0	0.967707	1		31.89					373.229
KSTGPRPSLR	1	0	0			1098.65	5.75125e+07	0	0	0	0	0.984853	1	34.75					366.887
KSVIKKKYGQDATNVGDE	1	7	1	P42895		1980.06	4.32061e+07	0	0	0	0	0.895663	0.86315	53.74					990.532
KSYKPDIDIVSN	1	1	1	G4XY37		1378.73	1.54795e+08	0	0	0	0	0.998234	1	34.21					689.87
KTEGACKL	1	0	0			849.455	0	0	0	1531277972	0						30.5					425.231
KTIVSSNLVK	1	3	0			1088.67	2.59112e+07	0	0	0	0	0.98079	1	41.52					544.837
KTKIRSLHN	1	0	0			1096.66	3.78336e+07	0	0	0	0			32.69					548.831
KTKLNSIRH	1	0	0			1096.66	3.78336e+07	0	0	0	0			33.31					548.831
KTLDLVKS	2	0	0			903.558	0	2.45794e+08	0	0	0	0.967707	1		35.06					903.558
KTQESYKIP	1	1	0			1093.6	103828173	0	0	0	0	0.984853	1	37.71					547.302
KVAGPLIE	1	0	0			826.51	7.05059e+08	0	0	0	0			32.21					413.759
KVAKTVDVEE	1	0	0			1117.62	8.60067e+07	0	0	0	0	0.977287	1	32.23					559.313
KVAVI	4	2	0			529.375	0	452555793	0	0	0	0.965513	1		31.45					529.375
KVDDTGKVIRL	2	1	0			1243.75	0	0	0	1.36053e+07	0	0.854272	1				30.55					622.378
KVDSLRVQSPR	1	1	0			1284.74	5.30619e+07	0	0	0	0			33.77					428.917
KVELENAQKDI	2	1	0			1286.69	6.03118e+07	0	0	0	0	0.984853	1	41.66					643.851
KVFSRSEGAE	1	2	0			1109.57	52746718	0	0	0	0			31.25					555.287
KVGGNANII	1	0	0			885.522	2.0622e+07	0	0	0	0	0.963769	1	38.48					443.264
KVGLPANK	1	0	0			826.51	7.05059e+08	0	0	0	0	0.963769	1	36					413.759
KVGNQLNI	1	0	0			885.522	2.0622e+07	0	0	0	0	0.905886	0.86315	40.09					443.264
KVGTIP	2	0	0			614.392	4.08541e+07	0	0	0	0			32.6					307.7
KVGTPI	2	0	0			614.392	4.08541e+07	0	0	0	0			35.63					307.7
KVGVFGA	1	0	0			677.404	2.17923e+08	0	0	0	0	0.947862	1	30.34					677.404
KVGVFQ	1	2	0			677.404	2.17923e+08	0	0	0	0	0.905886	0.86315	30.34					677.404
KVHGEAH	1	0	0			777.396	1.63308e+08	0	0	0	0	0.984853	1	30.5					389.202
KVIGPAIE	3	0	0			826.51	7.05059e+08	2.02984e+08	0	0	0	0.934665	1	37.09	35.8				413.759	413.758
KVIIVGH	3	0	0			765.506	0	0	3.81653e+07	0	0	0.862454	0.944624			39.91					383.256
KVIPSLE	1	0	0			785.483	2.18447e+08	0	0	0	0	0.995483	1	32.93					393.245
KVIPSNK	1	0	0			785.483	2.18447e+08	0	0	0	0			30.24					393.245
KVKALAEAARET	1	0	0			1286.73	3.06303e+07	0	0	0	0	0.965943	1	34.43					643.87
KVLAEQNIIPNAT	1	0	0			1410.8	1.07445e+07	0	0	0	0			30.23					353.457
KVNESDNTSVK	1	1	0			1220.62	105525046	0	0	0	0			37.41					610.815
KVNGYRAGKAPK	1	0	0			1288.75	1.36229e+08	0	0	0	0	0.984853	1	31.55					430.254
KVPLAGLE	1	0	0			826.51	7.05059e+08	0	0	0	0	0.975524	1	36.99					413.759
KVPLSLE	1	0	0			785.483	2.18447e+08	0	0	0	0	0.995483	1	32.93					393.245
KVPQLIE	4	1	0			826.51	7.05059e+08	0	0	0	0	0.905886	0.873759	41.84					413.759
KVPQLNK	2	2	0			826.51	7.05059e+08	0	0	0	0			38.09					413.759
KVPSCPF	1	0	0			777.396	1.63308e+08	0	0	0	0	0.978547	1	30.64					389.202
KVSGGDIIGT	1	0	0			946.529	8.33513e+07	0	0	0	0	0.909145	0.924055	30.19					316.181
KVTAIKEGTVIDH	1	0	0			1410.8	1.07445e+07	0	0	0	0			31.3					353.457
KVTTTPI	1	0	0			759.467	3.42435e+07	0	0	0	0	0.895663	0.86315	31					380.237
KVVGFGA	1	0	0			677.404	2.17923e+08	0	0	0	0	0.96336	1	30.41					677.404
KVVGFQ	1	0	0			677.404	2.17923e+08	0	0	0	0	0.917934	0.981715	30.41					677.404
KWFLPLS	1	0	0			890.519	0	0	0	5.37192e+07	0	0.985623	1				33.2					890.519
KYGQDATNVGDEGGFAPN	1	12	1	P42895		1839.83	0	0	39870922	0	0	0	0.00121576			36.4					920.418
KYQKSTEILIR	3	0	0			1378.82	5.13281e+07	0	0	0	0	0.995483	1	47.5					460.277
KYQKTTDLLIR	1	0	0			1378.82	5.13281e+07	0	0	0	0			32.64					460.277
LAACVLPL	1	0	0			799.48	0	0	0	0	15401666	0.994201	1					31.36					799.48
LAAGRTNKNVQVSGA	1	0	0			1485.8	100432977	0	0	0	0	0.984853	1	31.42					372.207
LAAKTPNSY	1	0	0			964.518	6.2452e+07	0	0	0	0	0.983442	1	31.26					482.763
LAASPPPE	2	0	0			781.416	0	0	2.18621e+07	0	0	0.948838	1			41.7					781.416
LADNKLVE	1	0	0			901.508	0	0	24056111	0	0	0.957101	1			30					901.508
LAECQLHLTSS	1	0	0			1201.59	39046510	0	0	0	0	0.979707	1	32.56					1201.59
LAGDCKRVLH	1	0	0			1111.61	4.52012e+07	0	0	0	0	0.995483	1	30.63					371.208
LAGFVPQ	1	0	0			731.415	6.91121e+07	0	0	0	0			31.1					366.211
LALGTLAL	1	0	0			771.505	0	0	0	81788461	0	0.985623	1				32.92					386.256
LAMAGGTSAPEAASV	1	0	0			1332.64	5.85686e+07	0	0	0	0	0.934665	1	32.32					666.823
LAQVPED	1	0	0			771.395	144752404	0	0	0	0			30.17					771.395
LARAPED	1	0	0			771.395	144752404	0	0	0	0			31.76					771.395
LASDPTWY	1	0	0			952.444	3.42757e+08	0	0	0	0	0.905886	0.86315	31.23					476.726
LCDKGFVV	1	1	0			880.459	9376613376	0	0	0	0			32.14					440.733
LDAMVFAL	1	0	0			879.464	0	2.38994e+07	0	0	0	0.999071	1		32.86					879.464
LDANKLVE	1	0	0			901.508	0	0	24056111	0	0	0.957101	1			30					901.508
LDDADLDLV	1	0	0			988.477	3.92723e+07	0	0	0	0			31.19					494.742
LDENGFIEVE	2	0	0			1164.54	7.1858e+07	0	0	0	0	0.892863	0.86315	34.91					582.774
LDENGFLDIE	1	0	0			1164.54	7.1858e+07	0	0	0	0	0.84619	0.86315	34.91					582.774
LDHGIVSR	1	0	0			896.502	24964022	0	0	0	0	0.984853	1	46.07					448.755
LDKDGNRIKEV	1	1	0			1286.69	6.03118e+07	0	0	0	0			30.75					643.851
LDKLAKENQDI	1	4	0			1286.69	6.03118e+07	0	0	0	0			31.58					643.851
LDLDWNGR	1	0	0			988.477	3.92723e+07	0	0	0	0	0.994133	1	33.28					494.742
LDNVEGVT	1	0	0			846.429	0	0	1.81956e+07	0	0	0.960218	1			31.04					846.429
LDQAEAIIR	1	0	0			1028.58	9.87931e+07	0	0	0	0			30.13					343.532
LDRPDCNLS	1	0	0			1032.48	2.57413e+07	0	0	0	0	0.979707	1	31.23					516.745
LDSVPML	1	0	0			774.407	0	0	0	4.39e+07	0	0.985623	1				41.26					774.407
LDVIDEVE	1	0	0			931.471	0	0	0	5.39188e+07	0	0.985623	1				33.98					931.471
LDVKVNVAGGG	1	0	0			1028.58	9.87931e+07	0	0	0	0			30.76					343.532
LEADTGNFI	1	0	0			979.483	0	0	0	12538344	0	0.985623	1				30.04					979.483
LEARINSENE	1	0	0			1174.57	0	5.33257e+07	0	0	0	0.950781	1		30.2					587.787
LEDDLGKGGHE	1	0	0			1169.55	6.6709e+07	0	0	0	0	0.98079	1	39.74					585.28
LEDNGFLDIE	1	0	0			1164.54	7.1858e+07	0	0	0	0	0.892863	0.86315	34.91					582.774
LELLNNSQED	2	0	0			1174.57	0	5.33257e+07	0	0	0	0.988956	1		31.08					587.787
LEMDTLSGNIL	1	0	0			1205.6	4.95986e+07	0	0	0	0			33.55					603.304
LEMLTKDEIN	1	0	0			1205.6	4.95986e+07	0	0	0	0			30.35					603.304
LENDITPV	1	0	0			900.474	27761531	0	0	0	0			32.38					450.741
LEPVMKVEIE	1	0	0			1186.63	45287058	0	0	0	0	0.995483	1	30.09					593.819
LEQIDEKN	1	0	0			988.495	0	0	0	0	4.02306e+07							31.11					988.495
LETLGVPDG	1	0	0			900.474	27761531	0	0	0	0	0.947862	1	34.74					450.741
LFKSSRKE	1	0	0			994.565	2.43856e+07	0	0	0	0	0.995483	1	34.84					332.193
LFKVQNVNLE	1	0	0			1203.67	1.0126e+08	0	0	0	0	0.909186	0.950504	30.85					401.895
LFNGGSTDSLVK	1	1	1	Q84ZT7		1237.65	0	0	0	2.30758e+08	0	0.85661	1				36.41					619.33
LFQVPQ	1	0	0			731.415	6.91121e+07	0	0	0	0			31.1					366.211
LFSLQPQ	1	1	0			832.458	0	47924758	0	0	0	0.999071	1		32.17					832.458
LFVGGGK	1	0	0			677.404	1419867301	0	0	0	0	0.992812	1	34.22					339.206
LGCVTKR	1	0	0			776.438	0	6.11697e+08	0	0	0	0.999071	1		30.82					388.723
LGDNYANK	1	0	0			894.439	2.11991e+07	0	0	0	0	0.993855	1	31.66					894.439
LGDVTALH	1	0	0			825.453	0	33580932	0	0	0				33.18					413.23
LGDVVSVH	1	0	0			825.453	0	33580932	0	0	0	0.98091	1		45.09					413.23
LGGDVYL	4	0	0			736.394	0	0	0	1.58195e+07	0	0.985623	1				33.93					736.394
LGGSRALSNL	1	1	0			987.557	0	0	0	42075680	0	0.989098	1				36.76					494.282
LGGVDNSISK	1	0	0			989.534	1.59555e+08	0	0	0	0			39.51					495.271
LGIEAGNALPLGQG	1	0	0			1309.71	2.091e+07	0	0	0	0	0.995483	1	30.52					437.241
LGIPEVGT	1	0	0			785.447	0	7.45825e+07	0	0	0	0.999071	1		33.58					785.447
LGLVEPGT	1	0	0			785.447	0	7.45825e+07	0	0	0	0.999071	1		33.56					785.447
LGPFTEDQ	1	1	0			906.428	1.39437e+07	0	0	0	0			31.26					906.428
LGRVVDTL	1	4	0			872.529	0	0	0	4.14415e+07	0	0.861824	1				43.37					872.529
LGWLLTY	1	0	0			865.477	0	0	0	0	4.10748e+07	0.994201	1					31.84					865.477
LGYDEPR	1	0	0			849.417	5.69332e+07	0	0	0	0	0.949041	1	30.95					425.212
LGYDPRE	1	0	0			849.417	5.69332e+07	0	0	0	0	0.909145	0.92038	30.95					425.212
LIAQEDVVVVVTE	1	0	0			1413.78	2.77331e+07	0	0	0	0			32.07					707.395
LIDITNAVEALKAQ	1	0	0			1498.84	9.67401e+07	0	0	0	0	0.947862	1	32.9					749.921
LIEELNEIGGR	1	0	0			1242.68	31935162	0	0	0	0			30.26					311.425
LIKCPSSL	1	0	0			860.491	3.41809e+07	0	0	0	0			31.76					430.749
LINLNGYTKGARNE	1	0	0			1562.83	2.5007e+07	0	0	0	0	0.984853	1	37.46					391.463
LISAALLCSNLP	1	0	0			1214.68	0	0	0	0	11360254	0.996968	1					31.59					607.845
LITAIEAELS	2	0	0			1059.59	0	0	0	4.31699e+07	0	0.985623	1				32.68					530.3
LIVNTNSGGHA	1	0	0			1082.56	0	298999466	0	0	0	0.999071	1		31.72					541.781
LKEAALAEIQ	1	0	0			1085.61	1.90396e+08	0	0	0	0			31.52					543.311
LKGTIIGNAQIAEKHPNFV	1	0	0			2050.16	2.77184e+07	0	0	0	0	0.979707	1	32.99					410.838
LKMTDNE	1	0	0			850.401	80541957	0	0	0	0	0.991779	1	31.7					850.401
LKVDGGMVF	1	0	0			965.514	1.27408e+08	0	0	0	0	0.995483	1	32.33					965.514
LLALAAGLLQTEDLGIYK	1	0	0			1902.09	3.50374e+07	0	0	0	0	0.905886	0.86315	36.32					381.223
LLANPIYSAFS	1	0	0			1195.64	0	0	0	2.09761e+07	0	0.997537	1				34.54					598.322
LLGFNNDGVLEI	1	0	0			1303.69	1.20402e+08	0	0	0	0	0.919206	0.984087	30.44					652.346
LLGWLLTY	1	0	0			978.571	0	0	0	0	8.19788e+07	0.994201	1					31.97					489.789
LLNVGSGGGAAPA	1	0	0			1083.58	2.50927e+07	0	0	0	0			36					1083.58
LLRDDYLE	6	26	1	Q95694		1036.54	1.06326e+07	0	0	0	0	0.995483	1	37.96					1036.54
LLRELAELE	1	0	0			1085.61	1.90396e+08	0	0	0	0			31.4					543.311
LMAATPK	1	0	0			731.415	6.91121e+07	0	0	0	0			31.42					366.211
LMGSVPK	1	0	0			731.415	6.91121e+07	0	0	0	0	0.995483	1	43.35					366.211
LMLGAMLKGEDK	1	0	0			1305.7	1.67771e+07	0	0	0	0	0.984853	1	36.25					653.355
LMRICQEAGVT	1	0	0			1220.62	7.14995e+07	0	0	0	0			30.34					610.814
LMSKFSSLN	1	0	0			1026.53	71029901	0	0	0	0	0.963769	1	33.41					513.769
LMTTVAGNVSVE	1	21	0			1220.62	105525046	0	0	0	0			42.54					610.815
LNEAGKATV	1	0	0			902.49	1.30636e+09	0	0	0	0	0.984853	1	31.07					451.749
LNEEIISLENL	1	0	0			1286.69	6.03118e+07	0	0	0	0			30.41					643.851
LNKNLITY	1	0	0			978.571	0	0	0	0	8.19788e+07	0.994201	1					31.97					489.789
LNLKVIY	1	0	0			862.548	0	0	0	1.26251e+08	0	0.985623	1				31.17					862.548
LNMDKTKI	1	0	0			962.54	0	0	0	0	3.41943e+07	0.994201	1					33.14					481.774
LNNRPPAIAPP	1	0	0			1159.66	0	6.82083e+07	0	0	0	0.999071	1		30.41					387.223
LNQVNQIKTE	1	0	0			1186.63	45287058	0	0	0	0	0.995483	1	31.33					593.819
LNVATGVSTQ	1	0	0			989.534	1.59555e+08	0	0	0	0			32.81					495.271
LNVNKPSFA	1	0	0			989.534	1.59555e+08	0	0	0	0			32.04					495.271
LPSRTSSI	1	0	0			860.491	3.41809e+07	0	0	0	0			30.34					430.749
LQEDLEKN	1	0	0			988.495	0	0	0	0	4.02306e+07	0.994201	1					33.53					988.495
LQGGALSE	1	0	0			774.406	4.77759e+07	0	0	0	0			36.06					774.406
LQGLDVAS	1	0	0			802.425	1.62883e+07	0	0	0	0	0.995483	1	43.74					802.425
LQGQISE	2	0	0			774.406	4.77759e+07	0	0	0	0	0.984853	1	38.02					774.406
LQKAIGAF	1	0	0			847.512	0	0	0	2.73351e+07	0						31.47					847.512
LQQEVGAAGGELEPK	1	0	0			1525.79	4.30053e+07	0	0	0	0			32.82					763.397
LQTELPAE	1	1	0			900.474	27761531	0	0	0	0			33.05					450.741
LQVLEE	1	1	0			730.404	0	2.26806e+07	0	0	0	0.982326	1		33.69					730.404
LRDGLSSI	1	0	0			860.491	3.41809e+07	0	0	0	0			34.34					430.749
LRFFAGG	1	0	0			767.427	0	0	0	336058444	0	0.985623	1				30.02					384.217
LRGATEYIPR	1	0	0			1175.66	0	4.53405e+07	0	0	0	0.988956	1		30.4					392.559
LRPEKALVG	1	0	0			982.604	0	0	0	0	2.94761e+07	0.994201	1					30.94					491.805
LRSPTSSI	1	0	0			860.491	3.41809e+07	0	0	0	0			33.66					430.749
LRVAPSETA	1	0	0			943.529	126068245	0	0	0	0	0.905886	0.882716	41.89					472.268
LSAVLPR	1	2	0			755.485	0	0	0	36936297	0						34.99					378.246
LSAVLRP	1	2	0			755.485	0	0	0	36936297	0						34.99					378.246
LSAVRPL	1	2	0			755.485	0	0	0	36936297	0	0.998373	1				39.86					378.246
LSDATIK	1	0	0			747.43	0	1.06077e+08	0	0	0	0.999071	1		31.98					747.43
LSDENNLNAPIKP	1	0	0			1424.74	3.52031e+07	0	0	0	0	0.981129	1	31.56					712.871
LSDPIEKIS	1	0	0			1001.55	0	0	0	7.46289e+07	0	0.985623	1				32.6					501.279
LSEAVQKQ	1	0	0			902.49	1.30636e+09	0	0	0	0	0.979707	1	31.47					451.749
LSEEDKITVA	2	0	0			1104.59	0	2.31312e+08	0	0	0	0.639594	0.893673		36.59					552.796
LSFVQEQ	1	1	0			850.424	4.50316e+07	0	0	0	0	0.998234	1	31.23					425.716
LSGEVAGAVA	1	0	0			873.475	1.16686e+08	0	0	0	0			34.79					437.241
LSGKAVGALANFY	1	0	0			1310.71	2339087543	0	0	0	0			32.88					655.857
LSGLWERLAPA	1	1	0			1212.67	7.82367e+07	0	0	0	0			32.94					606.838
LSLVDTLGP	1	0	0			914.528	0	0	1.71779e+08	0	0	0.998184	1			30.93					457.768
LSSSDKQSKPE	1	0	0			1205.6	4.95986e+07	0	0	0	0			34.08					603.304
LSTPHAFP	1	0	0			869.458	0	7.0405e+08	0	0	0	0.967707	1		30.89					435.233
LSTQRQH	1	0	0			869.458	0	7.0405e+08	0	0	0	0.999071	1		30.83					435.233
LSVFPN	4	0	0			676.373	0	0	0	465273262	0						32.45					676.373
LSVQALSHL	2	1	0			967.556	0	0	0	1.38118e+07	0	0.985623	1				40.4					967.556
LTDLVKS	1	0	0			775.462	2.27692e+08	0	0	0	0	0.933852	1	32.99					388.235
LTNITVNEPAAP	1	0	0			1239.67	46274745	0	0	0	0			34.59					620.338
LVESSVAKE	1	0	0			961.52	0	0	39970933	0	0	0.998184	1			34.29					961.52
LVIYPQ	10	0	0			732.435	2.84887e+07	0	0	0	0	0.976597	1	51.76	32.13				366.721	366.721
LVKLNPTSE	1	1	0			1000.57	0	5.59746e+07	0	0	0	0.999071	1		40.14					500.791
LVLVGDGGTGKTT	2	12	0			1217.68	22882039	0	0	0	0	0.969658	1	35.57					609.345
LVMKIMKI	1	0	0			975.618	0	0	0	4.91933e+07	0	0.985623	1				30					488.313
LVNDPSKPH	1	1	0			1006.53	0	0	0	1.10228e+07	0	0.985623	1				31.29					503.77
LVNYGKDYGRL	1	1	1	A0A1R3L5S5		1297.7	7.45648e+07	0	0	0	0	0	0.271387	47.11					649.354
LVQAPED	1	0	0			771.395	144752404	0	0	0	0			30.22					771.395
LVSFPGG	2	0	0			676.373	0	0	0	465273262	0	0.985623	1				35.23					676.373
LVSFPN	2	0	0			676.373	0	0	0	465273262	0	0.985623	1				35.23					676.373
LVSSLT	4	1	0			619.361	2.12315e+07	0	0	0	0	0.995483	1	33.4					310.184
LVVIAH	2	1	0			651.424	0	7.46439e+07	0	0	0	0.999071	1		34.48					326.216
LVYKVLQI	1	1	0			975.618	0	0	0	4.91933e+07	0	0.985623	1				30.27					488.313
LXMLL	10	1	0		X2(M)	620.357	0	75548174	0	0	0	0.967707	1		40.82					310.682
LYDAVLQA	1	0	0			892.486	0	0	0	8.37047e+07	0	0.993837	1				31.62					892.486
LYDPQDVPGLA	1	0	0			1187.59	1.93534e+07	0	0	0	0	0.984853	1	34.11					594.296
LYKFQEQ	1	0	0			955.496	0	8.30052e+07	0	0	0	0.917969	1		47.64					955.496
LYNGEPF	1	1	0			839.393	0	0	0	0	2.45215e+07							32.64					839.393
MAPSIQIL	1	0	0			872.491	0	0	6.31011e+07	0	0	0.998184	1			31.62					436.749
MARAGGIGIIHRFLTIQ	1	0	0			1854.05	4.54962e+07	0	0	0	0			31.86					464.267
MATAVDPQSKTLRQLPT	1	0	0			1856.99	2.01488e+07	0	0	0	0	0.978547	1	30.33					928.998
MAVAMKT	2	0	0			751.386	0	0	0	0	5.12917e+07	0.994201	1					37.11					751.386
MDEIRPISVE	1	0	0			1188.59	1.4786e+07	0	0	0	0			33.98					594.8
MEMVKSVSAK	1	1	0			1109.57	52746718	0	0	0	0			31.65					555.287
MENIGSGILSPKQ	1	0	0			1373.71	32346123	0	0	0	0	0.989097	1	41.48					687.36
MFAVTTPL	1	0	0			879.464	0	2.38994e+07	0	0	0	0.999071	1		33.42					879.464
MGVIGVIL	1	0	0			801.491	0	0	0	0	7.94481e+07	0.994201	1					31.11					401.249
MGVVGIIL	1	0	0			801.491	0	0	0	0	7.94481e+07	0.994201	1					31.11					401.249
MHTKILL	1	0	0			855.507	0	0	0	0	1.0051e+08							31.03					428.257
MIGVIGVI	1	0	0			801.491	0	0	0	0	7.94481e+07	0.994201	1					31.11					401.249
MIGVLVGI	1	0	0			801.491	0	0	0	0	7.94481e+07	0.994201	1					31.11					401.249
MIKCTIPPSDDLL	1	0	0			1445.74	2.82135e+07	0	0	0	0			30.94					723.375
MIKPNVL	1	0	0			814.486	0	0	0	4.33113e+07	0	0.985623	1				33.87					407.747
MILQPSAL	1	1	0			872.491	0	0	6.31011e+07	0	0	0.998184	1			31.62					436.749
MILSVPVP	1	0	0			855.507	0	0	0	0	1.0051e+08	0.994201	1					34.78					428.257
MILVGVGL	1	0	0			801.491	0	0	0	0	7.94481e+07	0.994201	1					31.11					401.249
MKLNPVL	1	0	0			814.486	0	0	0	4.33113e+07	0	0.985623	1				33.87					407.747
MKTHLLL	2	0	0			855.507	0	0	0	0	1.0051e+08							31.03					428.257
MKTQGLLL	1	0	0			903.529	0	0	0	0	1.31167e+07							33.46					903.529
MLIFRSH	1	1	0			903.492	0	0	0	0	3.33045e+07	0.994201	1					30.27					903.492
MLIYGNVA	2	1	0			880.46	9376613376	0	0	0	0	0.995483	1	43.91					440.733
MLKAEEEGLVE	1	0	0			1247.62	2.67124e+07	0	0	0	0			30.47					624.314
MLKPGGVL	1	1	0			814.486	0	0	0	4.33113e+07	0	0.985623	1				33.87					407.747
MLLFHSR	1	0	0			903.492	0	0	0	0	3.33045e+07	0.994201	1					30.27					903.492
MLLFMP	1	0	0			751.395	0	0	0	83928410	0	0.985623	1				30.49					751.395
MLLFPM	1	0	0			751.395	0	0	0	83928410	0	0.985623	1				30.49					751.395
MLLKTHL	1	0	0			855.507	0	0	0	0	1.0051e+08							31.03					428.257
MLLPLTSE	1	0	0			903.492	0	0	0	0	3.33045e+07	0.994201	1					30.25					903.492
MLLPTALP	1	0	0			855.507	0	0	0	0	1.0051e+08	0.994201	1					34.78					428.257
MLLPTLAP	1	0	0			855.507	0	0	0	0	1.0051e+08	0.994201	1					34.78					428.257
MLLTPLAP	1	0	0			855.507	0	0	0	0	1.0051e+08	0.990657	1					34.78					428.257
MLMII	2	1	0			620.357	0	75548174	0	0	0				36.64					310.682
MLPPTALL	1	0	0			855.507	0	0	0	0	1.0051e+08							31.8					428.257
MLSFAAAVA	1	1	0			880.459	9376613376	0	0	0	0			36.45					440.733
MLVDLANEGGLNK	1	0	0			1373.71	32346123	0	0	0	0			36.18					687.36
MLVGQYVA	1	0	0			880.459	9376613376	0	0	0	0	0.984853	1	47.77					440.733
MLVRYISGSASMKPK	1	0	0			1667.91	4.33315e+07	0	0	0	0	0.995483	1	31.03					556.642
MNKSAVNLMNV	1	0	0			1220.62	7.14995e+07	0	0	0	0			35.01					610.814
MNPMLTGTIGGGALL	1	0	0			1445.74	2.82135e+07	0	0	0	0	0.995483	1	37.67					723.375
MPIVGILG	1	0	0			799.481	0	0	0	0	15401666	0.956217	0.997342					31.4					799.481
MPKDLVMELNE	1	0	0			1318.65	107940259	0	0	0	0			34.62					659.827
MPPSIGLI	1	0	0			827.477	0	0	0	0	1.63554e+07							31.08					827.477
MRPIVD	2	0	0			730.394	38213144	0	0	0	0	0.992812	1	31.38					730.394
MSMVVSML	3	1	0			897.424	0	0	0	0	5.324e+07	0.999949	1					36.83					897.424
MSSPKVVL	1	0	0			860.491	3.41809e+07	0	0	0	0	0.947862	1	36.77					430.749
MTALGITVA	1	0	0			876.485	0	65121659	0	0	0				35.39					438.746
MTAVGLTAI	1	1	0			876.485	0	65121659	0	0	0				35.13					438.746
MTHPNLLVEL	1	0	0			1166.63	4.28672e+07	0	0	0	0			34.14					583.816
MVAVRDTE	1	0	0			920.455	1.71371e+07	0	0	0	0	0.995483	1	39.09					920.455
MVDVKATL	1	0	0			876.486	115348950	0	0	0	0			31.29					438.746
MVGIAAGIGI	1	0	0			901.519	9.09136e+07	0	0	0	0	0.905886	0.86315	31.93					451.263
MVGIAQALV	1	0	0			901.519	9.09136e+07	0	0	0	0	0.905886	0.891883	33.24					451.263
MVKDVTAI	1	0	0			876.486	115348950	0	0	0	0	0.995483	1	35.15					438.746
MVKEGTVI	1	0	0			876.486	115348950	0	0	0	0	0.995483	1	33.85					438.746
MVKPGAVI	1	0	0			814.486	0	0	0	4.33113e+07	0						31.45					407.747
MVKTDAVI	1	1	0			876.486	115348950	0	0	0	0			31.71					438.746
MVQSLSVL	1	0	0			876.486	115348950	0	0	0	0	0.995483	1	34.22					438.746
MVRAAVSAVNR	1	0	0			1173.64	3.03609e+07	0	0	0	0	0.979707	1	31.86					587.325
MVTEGKVL	1	1	0			876.486	115348950	0	0	0	0			31.71					438.746
NAGITRLNL	1	0	0			971.571	1.66445e+08	0	0	0	0	0.984853	1	31.16					486.289
NAITAGLVAQA	1	0	0			1028.58	9.87931e+07	0	0	0	0	0.977969	1	34.89					343.532
NAKAIGSGSEGADSSLQE	1	3	0			1720.81	3.58127e+07	0	0	0	0	0.134316	0.522972	81.71					860.91
NALLDVAS	1	0	0			802.425	1.62883e+07	0	0	0	0	0.995483	1	43.74					802.425
NAQGIDSLGKYE	2	0	0			1294.64	1763205082	0	0	0	0			31.87					1294.64
NATLPFFTAG	1	0	0			1038.52	3.58062e+07	0	0	0	0			30.1					519.763
NAVPPAGI	1	0	0			738.422	0	0	0	35810904	0	0.997537	1				34.09					369.714
NCAKSIGISEAK	1	1	0			1220.62	105525046	0	0	0	0			30.77					610.815
NDKGRLSKDEIE	1	0	0			1403.73	6.37857e+07	0	0	0	0			30.61					702.366
NDKRTIL	1	0	0			859.497	0	0	0	33478642	0						34.23					859.497
NDKVAQKFL	1	1	0			1062.6	0	0	0	0	1.43678e+07	0.997018	1					31.69					531.806
NDNFVKL	3	17	0			849.454	0	0	0	1531277972	0	0.977462	1				34.98					425.231
NDQIQQL	3	0	0			858.438	0	50452561	0	0	0	0.999071	1		32.6					858.438
NDQLIVNSN	1	0	0			1016.5	2.33769e+07	0	0	0	0	0.98637	1	32.19					1016.5
NEAGVEVV	1	0	0			816.418	0	0	280333076	0	0					34.34					816.418
NENALLKEE	1	0	0			1059.53	0	34082305	0	0	0	0.999071	1		35.63					1059.53
NENLQQI	1	0	0			858.438	0	50452561	0	0	0	0.999071	1		32.6					858.438
NEVRGHLE	1	0	0			953.476	91058068	0	0	0	0	0.989097	1	33.34					477.242
NEYPYSADEVL	1	0	0			1299.57	2.83063e+07	0	0	0	0	0.984853	1	37.03					650.288
NFLPNLPKR	1	0	0			1098.65	5.75125e+07	0	0	0	0			31.93					366.887
NFNQINE	4	1	0			878.399	293635971	0	0	0	0	0.84619	0.86315	50.28					878.399
NGASPAGGCLMA	1	0	0			1048.46	4.28376e+08	0	0	0	0	0.960858	1	30.5					524.734
NGTKNGKM	1	0	0			849.417	5.69332e+07	0	0	0	0	0.989097	1	30.91					425.212
NGVSRTLL	1	0	0			859.497	0	0	0	33478642	0						34.23					859.497
NHPGQIGNGY	1	16	0			1056.5	6.46494e+07	0	0	0	0	0.995483	1	34.81					1056.5
NHTDFIIT	1	11	0			960.487	0	0	0	143038003	0	0.985623	1				44.55					960.487
NHTMPVLVNLFGTPK	1	0	0			1667.91	4.33315e+07	0	0	0	0	0.995483	1	32.12					556.642
NIAIDVAS	2	0	0			802.425	1.62883e+07	0	0	0	0	0.995483	1	43.74					802.425
NIAVEDAQVVVTR	1	0	0			1413.78	2.77331e+07	0	0	0	0	0.947862	1	38.84					707.395
NIAVVE	2	25	0			644.368	0	0	84810748	0	0	0.998184	1			36.84					644.368
NIGGWLLL	1	0	0			885.522	2.0622e+07	0	0	0	0	0.947862	1	40.09					443.264
NILPSVAGE	1	0	0			899.492	0	0	0	31273467	0						30.54					899.492
NITVDVK	2	0	0			788.457	0	2.60492e+07	0	0	0	0.997644	1		30.33					788.457
NKAGKAL	1	0	0			701.425	21373431	0	0	0	0	0.995483	1	34.86					701.425
NKATGGLK	1	0	0			788.458	1.49554e+07	0	0	0	0			33.41					788.458
NKATILE	2	0	0			788.458	1.49554e+07	0	0	0	0	0.984853	1	39.89					788.458
NKATNLK	1	0	0			788.458	1.49554e+07	0	0	0	0			33.41					788.458
NKDNLTVP	1	0	0			900.474	27761531	0	0	0	0			32.38					450.741
NKDRTIL	1	0	0			859.497	0	0	0	33478642	0						34.23					859.497
NKGREAVNSVPRS	1	0	0			1413.75	65750587	0	0	0	0	0.984853	1	31.82					707.376
NKNILTY	3	0	0			865.477	0	0	0	0	4.10748e+07	0.994201	1					31.84					865.477
NKNKGTAL	1	0	0			845.479	18354029	0	0	0	0			35.12					423.243
NKVLKNAAV	1	0	0			956.598	0	0	1.59785e+07	0	0	0.998184	1			30.52					478.802
NLAESINKTK	1	0	0			1117.62	8.60067e+07	0	0	0	0	0.947862	1	33.24					559.313
NLEDTEIKVEE	1	0	0			1318.65	107940259	0	0	0	0	0.905886	0.86315	40.48					659.827
NLLPYQH	1	0	0			884.469	0	111656768	0	0	0	0.999071	1		30.68					884.469
NLPIPRT	1	1	0			810.479	6.09153e+07	0	0	0	0	0.998234	1	31.35					810.479
NLRSKVVLP	1	0	0			1025.64	0	0	0	1.52521e+07	0	0.985623	1				30.99					513.326
NMRKEINLANEGDGEAAK	1	0	0			1959.97	4.92786e+07	0	0	0	0	0.995483	1	30.92					490.747
NNAKALAVAL	1	0	0			984.581	0	0	0	3.07755e+07	0						32.76					984.581
NNDGSQKISGDSL	1	2	1	P42895		1334.63	0	0	2.87598e+08	0	0	0.305064	0.47317			45.87					667.819
NNITVGAY	1	0	0			851.432	5.96001e+07	0	0	0	0			31.7					426.22
NNLISQY	1	1	0			851.432	5.96001e+07	0	0	0	0			31.7					426.22
NNNAKPPP	1	0	0			851.432	5.96001e+07	0	0	0	0			31.84					426.22
NNQTIFTS	1	0	0			924.441	0	0	0	1.60693e+07	0	0.985623	1				33.55					924.441
NNSVIDI	2	0	0			774.407	0	0	0	37283583	0						31.53					774.407
NPGGGPSLP	1	0	0			795.405	0	5.20725e+07	0	0	0				36.98					795.405
NQIGLVDSN	1	0	0			959.476	1.22084e+07	0	0	0	0	0.991556	1	32.94					959.476
NQTAGLSLP	1	0	0			900.474	27761531	0	0	0	0	0.947862	1	34.74					450.741
NRATLLT	1	0	0			788.458	1.49554e+07	0	0	0	0	0.984853	1	39.89					788.458
NRNVDNFFAE	1	1	0			1225.57	0	0	0	1.77819e+07	0	0.977462	1				44.14					1225.57
NRPIPHWIR	1	0	0			1188.68	47665803	0	0	0	0	0.537264	0.796594	34.42					396.9
NSTPEKVTAE	1	0	0			1075.54	0	0	2.2859e+07	0	0	0.998184	1			33.79					1075.54
NTDDIVAL	1	0	0			860.444	0	0	0	33658060	0	0.985623	1				32.28					860.444
NTITIN	4	0	0			675.372	5.49168e+07	0	0	0	0	0.984853	1	36.33					675.372
NTLTIGG	2	1	0			675.372	5.49168e+07	0	0	0	0	0.979707	1	36.33					675.372
NTPNQLNNQIL	1	0	0			1268.65	61041504	0	0	0	0	0.984853	1	32.68					634.827
NTVITP	2	3	0			644.367	0	67904625	0	0	0	0.999071	1		38.23					644.367
NVAQQLAKNGTL	1	0	0			1256.71	272905863	0	0	0	0			31.8					419.573
NVARIINEPTAA	1	0	0			1268.71	7.65531e+07	0	0	0	0	0.947862	1	34.82					634.857
NVGILE	6	1	0			644.367	0	0	0	5.48604e+09	0	0.992772	1				37.25					644.367
NVIDVT	6	2	0			660.361	52657830	0	0	0	0	0.979707	1	37.39					660.362
NVIRDAVTY	2	0	0			1050.57	7.59331e+07	0	0	0	0	0.984853	1	32.42					1050.57
NVLGGVE	4	3	0			687.374	0	0	0	4.88263e+07	0	0.985623	1				37.67					687.374
NVLNVE	4	3	0			687.374	0	0	0	4.88263e+07	0	0.985623	1				37.67					687.374
NYELFGALFQ	1	0	0			1201.59	7.08301e+08	0	0	0	0			37.91					601.297
NYGKGLWE	1	0	0			966.46	3.43728e+07	0	0	0	0	0.994619	1	38.91					483.734
NYIIAIPTAS	1	0	0			1062.59	0	0	0	2.87636e+07	0	0.997537	1				38.9					531.8
PADIKEF	1	0	0			819.432	0	0	25017626	0	0	0.998184	1			31.36					819.432
PADVILGT	3	0	0			785.447	0	7.45825e+07	0	0	0	0.997644	1	30.34	33.56				785.447	785.447
PAGHYGPA	1	1	0			769.369	3.25562e+08	0	0	0	0	0.991556	1	33.08					385.188
PAGIADALA	1	0	0			798.442	0	50600181	0	0	0	0.999071	1		30.92					798.442
PAGLAGELA	1	0	0			798.442	0	50600181	0	0	0	0.999071	1		30.92					798.442
PCAAFTVL	1	0	0			821.421	3.53553e+07	0	0	0	0	0.991556	1	34.83					411.214
PDAMAVTPILKQ	1	0	0			1283.69	4.45168e+07	0	0	0	0	0.984853	1	30.94					321.678
PDCLIPR	1	0	0			813.428	2.68301e+07	0	0	0	0			30.12					407.218
PDLFGEGEGMV	1	1	0			1150.5	6.21621e+07	0	0	0	0	0.984853	1	40.11					575.753
PDVVLLKS	1	0	0			870.538	0	0	0	3.77554e+07	0						30.26					870.538
PDWFLLL	2	0	0			903.492	0	0	0	0	3.33045e+07	0.994201	1					35					903.492
PEASILA	1	0	0			700.393	0	7.83258e+07	0	0	0				33.54					700.393
PEGNILL	1	0	0			755.437	0	0	0	1.53995e+08	0	0.985623	1				39.84					755.437
PEGRAIL	2	0	0			755.437	0	0	0	1.53995e+08	0	0.989098	1				40.08					755.437
PEQAIQAL	1	0	0			869.479	0	3.55587e+07	0	0	0	0.999071	1		32.25					869.479
PEQNVLCVIPS	1	1	0			1198.61	0	0	0	0	3.94377e+07	0.994726	1					31.14					599.81
PFPTIHLIDN	1	0	0			1166.63	4.28672e+07	0	0	0	0	0.984853	1	38.84					583.816
PFTGELPAQQT	1	0	0			1188.59	1.4786e+07	0	0	0	0			31.56					594.8
PGEIKEF	1	0	0			819.432	0	0	25017626	0	0	0.998184	1			31.36					819.432
PGEVLLGT	3	0	0			785.447	0	7.45825e+07	0	0	0	0.997644	1	30.34	33.56				785.447	785.447
PGGGNSPLP	1	0	0			795.405	0	5.20725e+07	0	0	0				37.32					795.405
PGGGTALVNIH	1	1	0			1035.56	0	0	4.50111e+08	0	0	0.998184	1			35.5					518.282
PGHIKSL	1	2	0			751.443	0	0	0	0	4.03039e+07	0.990657	1					33.79					751.443
PIKNDIVGA	2	0	0			926.527	1.36318e+07	0	0	0	0	0.995483	1	41.26					926.527
PKAEEALAAGAE	1	0	0			1156.59	2.99461e+07	0	0	0	0	0.995483	1	30.01					1156.59
PKDLTAAELK	1	0	0			1085.61	1.90396e+08	0	0	0	0	0.905886	0.86315	41.24					543.311
PKLCISSL	1	0	0			860.491	3.41809e+07	0	0	0	0			30.67					430.749
PKMILTY	2	0	0			865.477	0	0	0	0	4.10748e+07	0.994201	1					31.84					865.477
PKSGAIKF	1	0	0			847.512	0	0	0	2.73351e+07	0	0.985623	1				40.2					847.512
PKTDFK	1	0	0			735.411	0	0	0	6.22784e+07	0	0.977462	1				36.58					735.411
PLFAEATDAIQTID	1	0	0			1504.74	4.56389e+07	0	0	0	0			31.19					752.875
PLTVILQS	1	0	0			870.538	0	0	0	3.77554e+07	0						30.26					870.538
PMDLFNRDKA	1	0	0			1206.59	2.00903e+08	0	0	0	0	0.526518	0.749913	48.92					603.801
PQAAKREA	1	0	0			870.475	60908302	0	0	0	0	0.991808	1	33.45					870.475
PQLADAIA	2	0	0			798.442	0	50600181	0	0	0	0.999071	1		32.45					798.442
PQLMQLKK	1	0	0			985.588	0	0	5.77248e+07	0	0	0.998184	1			33.01					493.297
PQSPVSLA	1	1	0			798.442	0	50600181	0	0	0				30.28					798.442
PQVLPIDQ	1	0	0			909.498	6.54958e+07	0	0	0	0	0.984853	1	30.21					909.498
PRSMVVVAATKK	1	0	0			1286.75	30119995	0	0	0	0	0.995483	1	39.44					429.589
PRTITLI	2	0	0			813.517	0	0	0	0	5.99949e+07	0.994201	1					32.79					813.517
PSLVQVQE	1	0	0			899.492	0	0	0	31273467	0	0.985623	1				35.44					899.492
PSNVGKLVL	1	0	0			926.575	0	0	0	5.23085e+07	0	0.985623	1				30.14					463.791
PSPMIGIL	2	1	0			827.476	0	0	0	0	1.63554e+07	0.994201	1					39.72					827.476
PSRTGDVPAKE	1	0	0			1156.59	443880663	0	0	0	0	0.984853	1	33.84					578.8
PSVSLLSI	1	0	0			815.486	0	0	0	3.10385e+07	0	0.985623	1				30.57					815.486
PTALCTLI	1	0	0			831.47	0	0	0	0	2.47489e+07	0.994201	1					34.71					831.47
PTGCLMPLQAVEE	1	0	0			1387.67	4.58323e+07	0	0	0	0			30.05					694.339
PVPSPFANQ	1	0	0			956.479	0	6.44971e+07	0	0	0				30.61					956.479
PVQIPVGAE	1	0	0			909.498	6.54958e+07	0	0	0	0	0.995483	1	30.66					909.498
PVTVVA	1	19	0			585.366	0	0	0	1.96228e+07	0	0.985623	1				39.65					585.366
PYFAARE	2	0	0			853.416	2.12614e+07	0	0	0	0	0.995483	1	30.53					853.416
PYLVVNPNYLLE	2	0	0			1433.77	3.73437e+08	0	0	0	0	0.934665	1	35.44					717.388
QAAITEAVA	1	0	0			873.475	1.16686e+08	0	0	0	0			32.17					437.241
QAARSTLL	1	0	0			859.496	0	0	0	1.35483e+08	0						30.25					430.252
QAASIIRQLP	1	0	0			1096.66	3.78336e+07	0	0	0	0			32.36					548.831
QADAKTLL	1	0	0			859.496	0	0	0	1.35483e+08	0						30.25					430.252
QAEQAEHSKQV	1	0	0			1254.61	78328136	0	0	0	0	0.992812	1	30.17					418.876
QALDALQLL	1	0	0			984.581	0	0	0	3.07755e+07	0						33.47					984.581
QANNVCKKVAV	1	0	0			1173.64	3.97761e+07	0	0	0	0			33.8					391.886
QAQYGASVSAK	1	1	0			1109.57	52746718	0	0	0	0			40.37					555.287
QATGAKVAGA	1	0	0			873.475	1.16686e+08	0	0	0	0			32					437.241
QAVIDVAS	1	0	0			802.425	1.62883e+07	0	0	0	0	0.995483	1	43.74					802.425
QAVISWS	1	0	0			790.416	0	6.68596e+08	0	0	0	0.999071	1		34.33					790.416
QAVITGVC	1	0	0			790.416	0	6.68596e+08	0	0	0	0.999071	1		34.33					790.416
QAVITQM	1	0	0			790.416	0	6.68596e+08	0	0	0	0.999071	1		34.33					790.416
QAVLAVCS	1	0	0			790.416	0	6.68596e+08	0	0	0	0.999071	1		34.33					790.416
QAVLEKC	1	1	0			790.416	0	6.68596e+08	0	0	0	0.999071	1		34.33					790.416
QAVLKEC	1	1	0			790.416	0	6.68596e+08	0	0	0	0.999071	1		34.33					790.416
QCLGILKGGIK	1	0	0			1129.68	2.92551e+07	0	0	0	0	0.947862	1	33.04					377.231
QDAGLDVV	1	0	0			816.418	0	0	280333076	0	0					34.34					816.418
QDDAQIGDLG	1	0	0			1031.47	3.76324e+07	0	0	0	0	0.984853	1	31.46					516.24
QDIVLKEDDVL	1	1	0			1286.69	6.03118e+07	0	0	0	0			31.4					643.851
QDLGKHGLDGADV	1	0	0			1324.66	18759545	0	0	0	0			32.48					662.834
QDLKIGVV	1	0	0			871.533	0	0	0	9.97962e+07	0	0.969553	1				48.43					436.27
QDLKLRV	1	0	0			871.533	0	0	0	9.97962e+07	0						37.3					436.27
QDLQEAVHVAQS	1	0	0			1324.66	18759545	0	0	0	0			32.09					662.834
QDLRIIKPN	1	0	0			1096.66	3.78336e+07	0	0	0	0			32					548.831
QDQFIGGEEAG	1	0	0			1150.5	6.21621e+07	0	0	0	0			31.92					575.753
QDRADAAGIPFVTT	2	0	0			1461.74	990672484	0	0	0	0	0.984853	1	34.49					731.372
QEAAKIVAQA	1	0	0			1028.58	9.87931e+07	0	0	0	0			30.85					343.532
QEAIKGQHTSLV	1	0	0			1310.71	2339087543	0	0	0	0			30.92					655.856
QEIDLEKN	1	0	0			988.495	0	0	0	0	4.02306e+07	0.994201	1					33.53					988.495
QEISSRIVNE	1	0	0			1174.6	1.78703e+07	0	0	0	0	0.987551	1	31					392.206
QETSLQGPLASQE	1	0	0			1387.67	4.58323e+07	0	0	0	0	0.995483	1	39.13					694.339
QFEFKTR	1	0	0			955.496	0	8.30052e+07	0	0	0				37.01					955.496
QFFVVAV	1	0	0			809.459	5.69333e+07	0	0	0	0			30.09					809.459
QFLPNVGLS	1	0	0			974.54	0	0	0	1.04702e+07	0	0.997537	1				34.02					487.774
QFNPNIK	1	1	0			860.47	7.95325e+07	0	0	0	0			31.11					430.739
QFSVSHLLSA	1	0	0			1088.58	0	0	89927779	0	0	0.998184	1			30.55					544.793
QGAVNILDR	1	0	0			985.541	1.98999e+07	0	0	0	0	0.995483	1	41.12					329.185
QGKKIAIVTSR	1	0	0			1200.75	1.7678e+07	0	0	0	0	0.984853	1	37.14					400.922
QGLVEVAS	1	0	0			802.425	1.62883e+07	0	0	0	0			33.28					802.425
QGNEVARGLVN	1	0	0			1156.61	1.94781e+07	0	0	0	0	0.947862	1	30.21					386.207
QGNSGHLVSIQ	1	0	0			1139.59	147527950	0	0	0	0	0.995483	1	30.27					570.298
QIAPEQAL	1	0	0			869.479	0	3.55587e+07	0	0	0				30.16					869.479
QIGGLQILL	1	1	0			954.606	3.67636e+07	0	0	0	0			36.63					318.874
QIGKPLE	1	0	0			784.464	0	0	1.05129e+08	0	0					30.24					392.736
QIINQLIL	3	1	0			954.606	3.67636e+07	0	0	0	0			36.63					318.874
QIISGKEDAANNF	2	1	0			1406.7	1.62918e+08	0	0	0	0	0.947862	1	43.48					703.855
QIKNIKE	2	1	0			872.528	1.78035e+08	0	0	0	0	0.995483	1	44.67					436.767
QILIGALVAG	2	2	0			954.606	3.67636e+07	0	0	0	0			36.73					318.874
QINAVVDSN	1	0	0			959.476	1.22084e+07	0	0	0	0	0.985661	1	32.94					959.476
QIPGIKE	1	0	0			784.464	0	0	60416841	0	0	0.958301	1			35.27					784.464
QIPGLEK	2	0	0			784.464	0	0	60416841	0	0					32.48					784.464
QIVKVIY	1	1	0			862.548	0	0	0	1.26251e+08	0	0.985623	1				31.17					862.548
QIYDQLAE	1	0	0			979.48	0	1.23485e+07	0	0	0				32.16					979.48
QKCAEVALLAK	1	0	0			1173.67	1.03235e+07	0	0	0	0	0.929801	1	40.54					391.895
QKIVFNAP	1	0	0			916.523	0	0	0	2.58904e+07	0	0.985623	1				30.74					916.523
QKIVVLY	1	0	0			862.548	0	0	0	1.26251e+08	0	0.985623	1				31.22					862.548
QKKAADIALSLPELN	1	0	0			1610.91	1.26808e+08	0	0	0	0			32.02					403.483
QKNEIVSKQKL	1	0	0			1314.76	8.1709e+07	0	0	0	0			30.06					329.447
QKSVDVSE	1	0	0			891.437	0	814045262	0	0	0	0.999071	1		36.18					891.437
QLASNALK	1	0	0			844.496	0	0	5.67799e+07	0	0	0.998184	1			32					422.752
QLDRVTL	1	0	0			844.497	0	0	0	4.30162e+08	0	0.993571	1				31.04					422.752
QLDVRTL	1	0	0			844.497	0	0	0	4.30162e+08	0	0.985623	1				31.04					422.752
QLELDEKN	1	0	0			988.495	0	0	0	0	4.02306e+07							31.11					988.495
QLGASGLSLSGGQ	1	0	0			1174.6	1.78703e+07	0	0	0	0	0.978237	1	32.34					392.206
QLGPIKE	1	0	0			784.464	0	0	60416841	0	0					30.86					784.464
QLSWILQ	2	0	0			887.501	0	1.32707e+07	0	0	0	0.872251	1		30.97					444.254
QLTGQGIK	1	0	0			844.496	0	0	5.67799e+07	0	0	0.998184	1			32					422.752
QLVLDE	1	1	0			716.388	0	1077061148	0	0	0	0.981092	1		36.26					716.388
QMVVEQQLAQE	1	0	0			1302.63	5.719e+07	0	0	0	0	0.993855	1	42.28					651.817
QNFNGTISLLL	1	1	0			1219.67	1.56364e+08	0	0	0	0	0.955305	1	43.72					407.228
QNGGTLFTS	1	0	0			924.441	0	0	0	1.60693e+07	0	0.985623	1				33.55					924.441
QNQVVQSKDE	1	0	0			1174.57	0	5.33257e+07	0	0	0	0.999071	1		30.68					587.787
QPLMKLKQ	1	0	0			985.588	0	0	5.77248e+07	0	0	0.998184	1			33.01					493.297
QPLPAPPAE	1	0	0			919.496	3.29829e+08	0	0	0	0			30.28					919.496
QPVVPAE	1	1	0			739.404	2.16688e+08	0	0	0	0	0.995483	1	35.57					370.206
QQLVFKPG	1	0	0			916.523	0	0	0	2.58904e+07	0	0.985623	1				30.74					916.523
QQSPDIAQGVHGH	2	74	0			1373.67	45337590	0	0	0	0	0.995483	1	48.59					687.337
QRAAIISA	2	0	0			829.495	0	2.67235e+07	0	0	0	0.514357	0.641164		31.85					415.251
QRARDAQDLGLSIELLP	1	0	0			1895.03	3.10491e+07	0	0	0	0	0.979707	1	30.13					379.811
QRDYIAE	1	0	0			894.439	2.11991e+07	0	0	0	0	0.992616	1	31.66					894.439
QRGGIDVQLLGIGR	1	0	0			1481.85	0	0	0	0	1.09002e+07	0.994201	1					34.83					741.428
QSDRLAAIEPQ	1	0	0			1227.64	3.65695e+07	0	0	0	0			32.33					614.325
QSGTQRLLPGPTG	1	0	0			1311.69	59871216	0	0	0	0	0.984853	1	33.28					437.902
QSITIN	3	0	0			675.372	5.49168e+07	0	0	0	0	0.984853	1	36.33					675.372
QSLKSIGGEALLGKAGIDP	2	1	0			1854.05	4.54962e+07	0	0	0	0	0.995483	1	43.13					464.268
QSLTIGG	1	0	0			675.372	5.49168e+07	0	0	0	0	0.979707	1	36.33					675.372
QSVITP	2	1	0			644.367	0	67904625	0	0	0	0.999071	1		38.23					644.367
QTIAV	3	12	0			531.319	0	0	0	1.42028e+07	0	0.985623	1				31.73					531.319
QTKMGIII	1	0	0			903.529	0	0	0	0	1.31167e+07	0.994201	1					38.78					903.529
QTPLVKVAD	1	0	0			970.566	0	0	4.85121e+07	0	0	0.884458	0.972243			31.74					970.566
QTQLLRAIPG	1	0	0			1096.66	3.78336e+07	0	0	0	0	0.979707	1	36.55					548.831
QVAVVE	1	6	0			644.368	0	0	84810748	0	0	0.998184	1			36.84					644.368
QVPKINK	1	1	0			826.51	26424688	0	0	0	0			38.09					413.759
QVPKLLE	1	1	0			826.51	26424688	0	0	0	0	0.963423	1	41.84					413.759
QVSTRGQERI	1	0	0			1173.64	3.97761e+07	0	0	0	0			35.33					391.886
QVTGAVTTVGVAA	1	0	0			1173.64	3.97761e+07	0	0	0	0	0.98637	1	38.78					391.886
RAAAEAQP	1	0	0			813.428	2.68301e+07	0	0	0	0	0.905886	0.86315	40.21					407.218
RAAELVLEANGR	1	0	0			1298.71	5.61003e+07	0	0	0	0	0.995483	1	30.86					325.432
RAAEVRDIRPLGAITR	1	0	0			1794.04	6.50708e+07	0	0	0	0	0.984853	1	30.26					449.265
RADDIFTS	1	1	0			924.441	0	0	0	1.60693e+07	0	0.985623	1				33.56					924.441
RAEVEITLQDI	1	2	0			1286.69	6.03118e+07	0	0	0	0			31.08					643.851
RAGELILN	1	0	0			885.522	2.0622e+07	0	0	0	0	0.926516	0.999722	40.09					443.264
RAGENLIL	1	0	0			885.522	2.0622e+07	0	0	0	0	0.905886	0.86315	40.09					443.264
RAGIEILN	1	0	0			885.522	2.0622e+07	0	0	0	0	0.895663	0.86315	40.09					443.264
RAGIENLL	1	0	0			885.522	2.0622e+07	0	0	0	0	0.905886	0.86315	40.09					443.264
RAGLTAIICIGE	1	0	0			1216.68	3.53278e+07	0	0	0	0	0.984853	1	33.88					406.23
RAGQDLII	1	0	0			885.522	2.0622e+07	0	0	0	0	0.895663	0.86315	40.09					443.264
RAISALPL	1	0	0			840.528	0	0	0	0	1.04468e+08	0.994201	1					30.18					420.768
RAKRARVSGK	1	0	0			1128.71	1.09223e+07	0	0	0	0	0.977287	1	32.01					376.908
RALDWGPGGGPDLIVDDGGDTTLL	1	1	0			2410.21	0	0	0	0	4.69422e+07	0.994201	1					62.42					1205.61
RAPGARTPVIVRF	1	1	0			1439.86	0	0	0	0	1.25317e+07	0.990657	1					31.72					480.626
RAQLKGNKLI	1	0	0			1140.71	0	0	0	0	3.41793e+07	0.997148	1					30.7					570.859
RASAVDGLRVAGL	1	1	0			1284.74	5.30619e+07	0	0	0	0			34.52					428.917
RASFADLL	1	1	0			892.489	0	0	0	1.22914e+08	0	0.989098	1				37.44					446.748
RDALKNLTIK	1	0	0			1171.71	1.78856e+08	0	0	0	0	0.979707	1	33.05					586.361
RDDVIKA	4	1	0			816.453	1.66724e+07	0	0	0	0	0.947862	1	44.95	38.77				816.453	816.453
RDDYLE	6	26	1	Q95694		810.37	38691627	0	0	0	0	0.995483	1	33.18					810.37
RDNIQGITKPAIR	2	36	1	P02309		1481.87	0	1.37338e+09	0	0	0	0	0.106887		43.4					494.627
REAAERAALNAPI	1	2	0			1381.74	3.8787e+08	0	0	0	0	0.979707	1	52.08					691.375
REAFLAE	3	1	0			835.427	0	2.16606e+07	0	0	0	0.956352	1		32.52					835.427
REAGVSIE	1	0	0			860.443	0	2.99594e+07	0	0	0	0.967707	1		35.33					860.443
REALFAE	1	0	0			835.427	0	2.16606e+07	0	0	0	0.999071	1		32.52					835.427
REDYLAQ	1	0	0			894.439	2.11991e+07	0	0	0	0	0.995483	1	31.66					894.439
REGVKYGAGIGPGVY	1	7	0			1522.81	4.54465e+07	0	0	0	0	0.995483	1	40.1					761.911
RELLWKPE	1	0	0			1070.59	2.82279e+07	0	0	0	0	0.986334	1	31.76					357.536
RELQIQ	2	1	0			786.443	0	0	0	1.2037e+07	0	0.846539	1				32.65					786.443
RETTMRVA	1	1	0			963.497	9.15906e+07	0	0	0	0	0.995483	1	35.11					482.252
REVIAALEPA	1	0	0			1068.6	31548298	0	0	0	0	0.96336	1	31.91					356.872
RFPALGLAISGAHTSL	1	0	0			1610.91	1.26808e+08	0	0	0	0	0.984853	1	36.57					403.483
RFRDHEAVET	1	0	0			1259.61	3.10881e+08	0	0	0	0			31.91					630.309
RGGLLE	6	2	0			644.367	0	0	0	5.48604e+09	0	0.992342	1				37.25					644.367
RGGLTLGSPVCL	1	0	0			1172.66	1.79232e+07	0	0	0	0	0.984853	1	32.38					391.557
RGGLVDDAGAVPL	1	0	0			1239.67	46274745	0	0	0	0			30.96					620.338
RGIDVT	6	0	0			660.361	52657830	0	0	0	0	0.98714	1	37.39					660.362
RGINVE	4	8	0			687.374	0	0	0	4.88263e+07	0	0.985623	1				38.13					687.374
RGKLSVGDLAE	1	0	0			1144.64	4.75279e+07	0	0	0	0	0.979707	1	32.11					572.824
RGSNNLE	1	0	0			789.384	4.61733e+07	0	0	0	0			30.08					789.384
RHITGEFE	2	0	0			988.494	0	0	1.47561e+08	0	0	0.940614	1			30.72					494.75
RHVEVAV	1	0	0			809.459	5.69333e+07	0	0	0	0	0.995483	1	36.01					809.459
RIFFAN	2	1	0			767.427	0	0	0	336058444	0	0.985623	1				30.02					384.217
RIGKLID	4	1	0			814.521	0	1.16253e+08	0	0	0	0.997644	1		43.64					407.764
RIKDVPL	1	0	0			840.529	0	0	0	0	1.46316e+07	0.984851	1					40.25					840.529
RIPERVVHAR	1	1	0			1232.74	8.89959e+08	0	0	0	0	0.98332	1	31.55					411.586
RISGDVYIPR	1	0	0			1175.66	0	4.53405e+07	0	0	0	0.514357	0.64428		30.4					392.559
RITSTKEGSIT	2	151	0			1192.66	23554642	0	0	0	0	0.673441	0.981734	39.65					596.835
RITSTRTGSIT	1	0	0			1192.66	23554642	0	0	0	0			36.83					596.835
RITTYVKTPN	1	0	0			1192.68	5.26919e+08	0	0	0	0	0.992693	1	30.14					596.842
RIVAIEE	4	0	0			829.485	1.71866e+07	0	0	0	0	0.984853	1	38.39					829.485
RKDVAVLALS	1	0	0			1071.65	0	0	0	8.8825e+07	0	0.985623	1				36.92					1071.65
RKISIE	4	7	0			745.453	0	0	156290096	0	0	0.998184	1			34.47					745.453
RKKNDDIIDDGSIVN	1	0	0			1701.88	2.60599e+07	0	0	0	0	0.995483	1	35.22					851.443
RKLGIPA	2	0	0			754.488	0	5.54143e+08	0	0	0	0.999071	1		32.75					754.488
RKTGVAI	1	0	0			744.469	0	0	0	3.00984e+07	0	0.997537	1				34.03					744.469
RKTIPELPD	2	0	0			1068.6	31548298	0	0	0	0	0.916456	0.977964	31.91					356.872
RKTPSVLALS	1	0	0			1071.65	0	0	0	8.8825e+07	0	0.985623	1				36.92					1071.65
RKVAGVF	1	0	0			776.474	0	0	0	2.28919e+08	0	0.985623	1				34.05					776.474
RLAELLTY	1	0	0			978.571	0	0	0	0	8.19788e+07	0.994201	1					31.97					489.789
RLFFAGG	1	0	0			767.427	0	0	0	336058444	0	0.985623	1				30.02					384.217
RLHKLMNGS	1	0	0			1055.59	0	0	0	1.19548e+08	0	0.998373	1				32.75					352.534
RLIGDAAKNQ	1	4	0			1085.61	1.90396e+08	0	0	0	0			32.81					543.311
RLPGISETA	1	2	0			943.529	1.53721e+07	0	0	0	0	0.947862	1	34.12					943.529
RLSGLLPQ	1	0	0			883.534	0	0	0	15347556	0	0.985623	1				30.64					883.534
RLSLDVSVPEQ	1	0	0			1242.68	31935162	0	0	0	0			30.35					311.425
RLSTPSSL	1	0	0			860.491	3.41809e+07	0	0	0	0			30.51					430.749
RLTQGDMLHVEPSLLQ	1	1	0			1836.98	0	7.12844e+07	0	0	0	0.999071	1		31.78					460.001
RLVANKE	1	0	0			829.485	1.71866e+07	0	0	0	0			31.22					829.485
RLVDIGTVT	1	0	0			973.577	0	0	0	16844236	0	0.997537	1				34.32					973.577
RMPIVD	2	0	0			730.394	38213144	0	0	0	0	0.993855	1	31.38					730.394
RMQLTQQIR	1	0	0			1173.64	3.97761e+07	0	0	0	0			35.93					391.886
RNIPEDDPRNPAVIAD	1	0	0			1791.91	0	1.95224e+08	0	0	0	0.997644	1		31.75					896.459
RNNGNAPV	1	0	0			841.427	0	6.9704e+07	0	0	0	0.999071	1		30					421.217
RPGEQASAEAGRALL	1	1	0			1525.81	5.5214e+07	0	0	0	0	0.995483	1	30.56					509.276
RPTITLL	2	0	0			813.517	0	0	0	0	5.99949e+07	0.994201	1					32.79					813.517
RQDYAIE	1	0	0			894.439	2.11991e+07	0	0	0	0	0.995483	1	31.66					894.439
RRLYPTLS	2	0	0			1005.58	0	0	0	1600444002	0	0.977462	1				34.49					503.295
RRVKASGLRR	1	0	0			1198.75	2.94934e+07	0	0	0	0			32.38					400.255
RSGGGLNE	4	0	0			789.384	4.61733e+07	0	0	0	0	0.987703	1	35.2					789.384
RSGGGNIE	1	1	0			789.384	4.61733e+07	0	0	0	0			30.08					789.384
RSGKSDIL	1	0	0			875.492	0	0	0	2.59999e+07	0	0.985623	1				33.8					875.492
RSISDNITDTV	1	2	0			1220.62	105525046	0	0	0	0			36.73					610.815
RSMATGQK	1	0	0			878.451	186837498	0	0	0	0			31.16					439.729
RSNSQHRGREVV	1	0	0			1424.74	3.52031e+07	0	0	0	0	0.989097	1	33.45					712.871
RSPTVLS	1	0	0			759.431	2.10891e+07	0	0	0	0	0.998234	1	30.95					759.431
RTGKVAI	2	0	0			744.469	0	0	0	3.00984e+07	0	0.998324	1				34.58					744.469
RTLQATLIHE	1	0	0			1181.66	19623204	0	0	0	0	0.984853	1	30.68					394.559
RTTMGLIT	1	1	0			892.491	0	0	0	1.19147e+08	0						35.16					892.491
RTVGQAGRLDGITPAALGILA	2	0	0			2050.16	3.89138e+07	0	0	0	0	0.825861	0.86315	30.75					513.296
RTVKGAL	1	0	0			744.469	0	0	0	3.00984e+07	0	0.998324	1				34.44					744.469
RVDDIKA	2	0	0			816.452	0	78781226	0	0	0	0.967707	1		35.54					816.452
RVGAFXFLT	1	0	0		X6(A)	981.549	165229424	0	0	0	0	0.995483	1	30.89					327.854
RVGGRSLTGRV	1	1	0			1157.69	5.91436e+07	0	0	0	0	0.979707	1	30.25					386.567
RVITNRSISFVRY	1	0	0			1610.91	1.26808e+08	0	0	0	0			32.74					403.483
RVVSWNINGIRSPL	1	0	0			1610.91	1.26808e+08	0	0	0	0			31.02					403.483
RVWSFVATIIP	1	0	0			1288.75	5.36402e+07	0	0	0	0	0.984853	1	34.35					322.943
RYIGSGAGL	1	1	0			893.482	0	0	0	0	1.11177e+07	0.995967	1					43.32					893.482
RYIPNEE	1	0	0			920.454	5.15484e+07	0	0	0	0	0.84619	0.86315	35.37					460.731
SAAAAVPDAELHK	1	1	0			1279.68	5.86822e+08	0	0	0	0	0.998234	1	32.24					640.341
SAAAVAVASSAGPAA	1	0	0			1200.61	3.88974e+08	0	0	0	0	0.958252	1	32.67					400.875
SADLGKVL	1	1	0			802.475	0	0	0	2.86194e+08	0	0.844483	1				34.12					802.475
SAEQRGLLEPQ	1	0	0			1227.64	3.65695e+07	0	0	0	0	0.929801	1	32.76					614.325
SAGSILRI	1	0	0			816.491	0	0	0	3.26325e+07	0	0.985623	1				32.22					408.749
SAGTVIRI	1	0	0			816.491	0	0	0	3.26325e+07	0	0.985623	1				32.22					408.749
SAILDFQEHGGINQTG	1	0	0			1686.81	3.15119e+07	0	0	0	0	0.947862	1	32.37					843.908
SAIQGVTEDVT	1	0	0			1119.55	49758963	0	0	0	0	0.995483	1	32.38					560.279
SALGRIEA	1	1	0			816.453	1.66724e+07	0	0	0	0			31.8					816.453
SASTVIKSYSPEL	1	0	0			1381.73	163247726	0	0	0	0	0.979707	1	30.92					691.369
SDAGIKVI	1	0	0			802.475	0	0	0	2.86194e+08	0	0.985623	1				34.12					802.475
SDAIDKIRFE	4	0	0			1193.63	0	0	0	52315464	0	0.931017	1				31.41					398.547
SDGDSLFI	1	1	0			853.401	2.55635e+07	0	0	0	0			30.95					853.401
SDPVKVAS	1	0	0			802.425	1.62883e+07	0	0	0	0			33.28					802.425
SDQDIVAL	1	0	0			860.444	0	0	0	33658060	0	0.985623	1				32.41					860.444
SDVLAVG	1	0	0			660.361	0	190622776	0	0	0	0.999071	1		33.05					660.361
SEATISQLRSE	2	0	0			1220.62	7.14995e+07	0	0	0	0			37.4					610.814
SERFQLAE	1	0	0			979.48	0	1.23485e+07	0	0	0	0.999071	1		34.43					979.48
SFIGFVIVG	1	0	0			938.54	0	0	0	29020318	0	0.985623	1				32.24					938.54
SFVPQDLESAK	1	1	0			1220.62	105525046	0	0	0	0			32.7					610.815
SGDVYIPR	2	0	0			906.475	0	165279143	0	0	0	0.625243	0.872397		36.59					453.741
SGIGGNGVGGALAAV	1	0	0			1199.63	29996059	0	0	0	0	0.995483	1	38.74					400.547
SGIPQSKGQVAPA	1	1	0			1239.67	46274745	0	0	0	0			33.54					620.338
SGLKTSVQKVVQH	1	0	0			1410.8	1.07445e+07	0	0	0	0	0.984853	1	33.23					353.457
SGRKSDLI	2	0	0			875.492	0	0	0	2.59999e+07	0	0.991553	1				33.8					875.492
SGRNLNE	2	0	0			789.384	4.61733e+07	0	0	0	0	0.993497	1	35.2					789.384
SHKAAAIIE	1	0	0			939.533	0	2.11106e+08	0	0	0	0.997644	1		35.29					939.533
SHPDLNVV	3	1	0			880.46	9376613376	0	0	0	0	0.984853	1	32.27					440.733
SHPVENVV	2	1	0			880.46	9376613376	0	0	0	0	0.995483	1	32.27					440.733
SIAGIPRSQAT	1	0	0			1100.61	0	1.75579e+08	0	0	0	0.999071	1		38.44					550.811
SIAVIPR	2	4	0			755.485	0	0	0	36936297	0						30.91					378.246
SIAVLRP	1	1	0			755.485	0	0	0	36936297	0						30.91					378.246
SIAVPRI	2	12	0			755.485	0	0	0	36936297	0	0.998373	1				39.86					378.246
SIGVNDFVIPEE	1	0	0			1318.65	107940259	0	0	0	0			35.01					659.827
SINALDEKMAKMLS	1	0	0			1550.81	1.87491e+07	0	0	0	0	0.995483	1	30.02					775.906
SINPSERTYPEE	1	9	0			1421.67	1.39451e+08	0	0	0	0	0.947862	1	49.71					711.337
SIPVVA	2	28	0			585.366	0	0	0	1.96228e+07	0	0.985623	1				39.64					585.366
SKEILGIH	1	0	0			896.528	0	19740019	0	0	0	0.894183	1		34.84					896.528
SKINALI	1	1	0			758.484	0	0	0	82707317	0	0.640954	0.70479				40.35					758.484
SKLANIL	1	1	0			758.484	0	0	0	82707317	0	0.640954	0.70479				40.35					758.484
SLDIYVPRDE	2	1	0			1206.61	0	0	0	5.92823e+08	0	0.931017	1				40.69					603.809
SLGALLEREEPP	1	0	0			1310.71	2339087543	0	0	0	0	0.995483	1	35.82					655.857
SLGTLTSLT	1	0	0			892.491	0	0	0	1.19147e+08	0						32.67					892.491
SLLRFSAGA	1	0	0			921.522	2.05908e+08	0	0	0	0			33.23					461.265
SLNGIKGGGA	1	0	0			873.475	1.16686e+08	0	0	0	0			38.38					437.241
SLTTISATK	1	0	0			921.522	2.05908e+08	0	0	0	0	0.984853	1	35.1					461.265
SLVFPN	4	1	0			676.373	0	0	0	465273262	0						32.45					676.373
SLVGKSAEQVNNQ	1	0	0			1373.71	32346123	0	0	0	0			34.88					687.36
SNNSRQSS	1	0	0			879.391	63606730	0	0	0	0	0.991974	1	35.12					879.391
SPEAQIALL	1	1	0			941.537	0	0	0	30937578	0	0.985623	1				33.22					941.537
SPILETLPS	1	1	0			956.539	35961292	0	0	0	0	0.995483	1	30.09					319.518
SPLTVVMLAVTL	1	1	0			1243.73	0	0	0	1.06955e+08	0	0.997537	1				35.56					622.367
SPMIHTE	1	0	0			814.382	0	1.44796e+07	0	0	0	0.997644	1		32.41					407.695
SPRIPSTEE	1	4	0			1015.51	2192138662	0	0	0	0	0.984853	1	31.57					508.26
SPSDPRNREVVF	1	0	0			1402.7	1.76165e+08	0	0	0	0	0.984853	1	30.09					701.856
SPVLQEF	1	1	0			819.432	0	0	25017626	0	0	0.998184	1			31.36					819.432
SPVPSPTVVT	1	0	0			983.545	0	0	0	0	1.86856e+07	0.994201	1					30.06					983.545
SPVSLLSL	1	0	0			815.486	0	0	0	3.10385e+07	0	0.985623	1				30.57					815.486
SQADFGRLE	1	2	0			1022.5	0	2.6081e+08	0	0	0	0.997644	1		31.27					511.752
SQGGGANVVAPGYTK	1	1	0			1405.72	4.69399e+07	0	0	0	0	0.954145	1	68.32					703.363
SQGSVIVVGIA	1	0	0			1029.59	0	0	0	33158042	0	0.985623	1				39.58					1029.59
SQKDVLVGIA	1	0	0			1029.59	0	0	0	33158042	0						33.58					1029.59
SQVITP	2	1	0			644.367	0	67904625	0	0	0	0.999071	1		38.23					644.367
SQVSAWQDET	1	0	0			1150.5	6.21621e+07	0	0	0	0			32.75					575.753
SRAQCYSAVAIK	1	0	0			1296.68	3.0649e+07	0	0	0	0	0.993855	1	31.21					324.925
SRGKDSLI	1	0	0			875.492	0	0	0	2.59999e+07	0	0.985623	1				33.8					875.492
SRGNNIE	2	0	0			789.384	4.61733e+07	0	0	0	0			30.08					789.384
SRIGIIPQ	3	0	0			883.534	0	0	0	15347556	0	0.985623	1				30.64					883.534
SRRNAMDTAAK	1	0	0			1220.62	7.14995e+07	0	0	0	0	0.979707	1	42.13					610.814
SRSVDKGLI	1	1	0			974.562	0	0	0	78272843	0	0.985623	1				33					974.562
SSDFIK	2	0	0			696.363	0	0	37757840	0	0	0.998184	1			30.49					348.685
SSHSFLLI	4	1	0			903.492	0	0	0	0	3.33045e+07	0.990657	1					35					903.492
SSLLKLHDSKD	1	0	0			1242.68	31935162	0	0	0	0	0.995483	1	37.99					311.425
SSNNKNNT	1	0	0			878.399	7.73289e+07	0	0	0	0			36.36					439.703
SSPLGVIS	2	1	0			759.431	2.10891e+07	0	0	0	0	0.998234	1	31.64					759.431
SSPLKGRIVDT	1	0	0			1172.66	1.79232e+07	0	0	0	0			30.28					391.557
SSVLGQVL	1	0	0			802.475	0	0	0	2.86194e+08	0	0.985623	1				34.12					802.475
SSVTVAAI	1	0	0			747.43	0	55620981	0	0	0				30.64					747.43
SSVVAQVL	1	0	0			802.475	0	0	0	2.86194e+08	0	0.985623	1				34.12					802.475
SSVVKDL	1	0	0			747.43	0	55620981	0	0	0	0.999071	1		34.37					747.43
STAEIPINFKVNK	1	0	0			1460.81	18734430	0	0	0	0	0.986319	1	36.06					730.908
STDIRTAL	1	0	0			876.485	0	65121659	0	0	0	0.901274	1		41.12					438.746
STGVFTDKDKAAAH	6	1	1	G4XY37		1447.73	3.4412e+09	2.11584e+07	0	0	0	0	0.0703309	63.48	31.9				724.368	483.248
STGVFTTQEKAAAH	1	0	0			1447.73	6.30868e+08	0	0	0	0			36.76					724.368
STKIGVFEN	1	0	0			994.528	1.64282e+07	0	0	0	0	0.992812	1	33.84					497.768
STNAVHI	1	0	0			741.395	1.53584e+08	0	0	0	0	0.984853	1	32.01					371.201
STSTLIGLT	1	1	0			892.491	0	0	0	1.19147e+08	0	0.993837	1				56.35					892.491
STVGILGLH	1	0	0			896.528	0	19740019	0	0	0	0.95394	1		34.84					896.528
SVDIAVG	2	0	0			660.361	0	190622776	0	0	0	0.999071	1		33.05					660.361
SVFHPDANPALRGQ	2	0	0			1508.77	0	33047395	0	0	0	0	0.44083		30.12					503.595
SVGYKNVIGAR	1	7	1	Q41246		1163.66	0	29648906	0	0	0	0	0.283253		42.8					582.335
SVIASPVI	1	0	0			785.483	2.18447e+08	0	0	0	0			31.93					393.245
SVIDPIPAP	1	3	0			908.514	0	0	7.99248e+07	0	0	0.998184	1			34.59					454.761
SVIKKKYGQDATNVGDE	1	7	1	P42895		1851.96	77589775	0	0	0	0	0.895663	0.86315	46.95					926.484
SVRVDELE	1	0	0			946.48	0	1.98466e+07	0	0	0	0.997644	1		38.15					946.48
SVSGVLV	1	0	0			660.389	0	0	0	3.5663e+07	0						32.09					330.698
SVSVGLV	1	2	0			660.389	0	0	0	3.5663e+07	0						32.09					330.698
SVSVKDI	1	1	0			747.43	0	55620981	0	0	0	0.999071	1		34.37					747.43
SVTNGIVKERLAE	1	0	0			1415.79	2.01532e+07	0	0	0	0	0.99029	1	33.46					708.396
SVVAPPDAPLRKY	1	10	0			1412.8	1.19025e+07	0	0	0	0	0.995483	1	54.47					706.905
SVVINVPLA	1	0	0			911.565	0	0	0	1.30326e+07	0						33.3					911.565
TAAASSPRTY	1	0	0			1024.51	6.06308e+07	0	0	0	0	0.984853	1	30.45					512.76
TAANPASTPNPE	1	0	0			1169.55	6.6709e+07	0	0	0	0			31.72					585.28
TADKHKDVIINQE	1	0	0			1510.77	0	0	4.42704e+07	0	0	0.998184	1			34.53					755.891
TADRVDAAQVPQ	1	1	0			1270.65	1.27018e+08	0	0	0	0	0.984853	1	34.78					635.828
TAELAVG	1	0	0			660.361	0	190622776	0	0	0	0.999071	1		33.05					660.361
TALQNQSTQVQT	1	0	0			1318.65	107940259	0	0	0	0			33.71					659.827
TAQRVKETLQ	2	24	0			1173.67	3.26726e+07	0	0	0	0	0.954145	1	41.48					587.338
TARKVQETLQ	1	0	0			1173.67	3.26726e+07	0	0	0	0	0.995483	1	37.89					587.338
TASTPTNLT	1	0	0			905.458	19823876	0	0	0	0	0.995483	1	30.07					453.232
TATVKDL	1	0	0			747.43	0	55620981	0	0	0	0.999071	1		34.37					747.43
TATVTAAI	1	0	0			747.43	0	55620981	0	0	0				30.64					747.43
TAVGRIEA	1	1	0			816.453	1.66724e+07	0	0	0	0			31.8					816.453
TCGFISDA	1	0	0			813.348	1.12041e+07	0	0	0	0	0.933885	1	30					813.348
TDLAALPT	1	0	0			801.441	0	4.13273e+07	0	0	0	0.999071	1		31.41					401.224
TDVHPNVV	3	1	0			880.46	9376613376	0	0	0	0	0.984853	1	48.36					440.733
TEEITFLKK	1	0	0			1108.63	8.09364e+07	0	0	0	0	0.992812	1	32.94					554.819
TEEMAYVAEKE	1	0	0			1299.57	2.83063e+07	0	0	0	0			30.26					650.288
TEGARVEVLAPA	1	1	0			1212.67	7.82367e+07	0	0	0	0			34.1					606.838
TELLGQALPAILEG	1	0	0			1424.81	1.22261e+07	0	0	0	0	0.947862	1	31.72					712.908
TGGVTLRL	1	1	0			816.491	0	0	0	3.26325e+07	0	0.985623	1				31.94					408.749
TGIGRIEA	1	2	0			816.453	1.66724e+07	0	0	0	0			31.8					816.453
TGSQSQELRLS	1	0	0			1205.6	4.95986e+07	0	0	0	0			30.47					603.304
TGVTLSTIT	1	0	0			892.491	0	0	0	1.19147e+08	0						32.67					892.491
TIAAQQAVNLAGGP	1	0	0			1310.71	2339087543	0	0	0	0	0.984853	1	35.38					655.857
TIDLVKS	2	0	0			775.462	2.27692e+08	0	0	0	0	0.934665	1	32.99					388.235
TIGNYNE	1	0	0			810.37	38691627	0	0	0	0	0.995483	1	33.18					810.37
TINTNI	2	1	0			675.373	5.49168e+07	0	0	0	0	0.954145	1	39.07					675.373
TIPDPEDKKPE	1	0	0			1268.65	61041504	0	0	0	0	0.883911	0.86315	32.68					634.827
TIPIVAAVS	1	1	0			870.538	0	0	0	3.77554e+07	0	0.998246	1				33.02					870.538
TIPLVIQS	1	0	0			870.538	0	0	0	3.77554e+07	0						30.17					870.538
TIQAGAKGVLIK	1	0	0			1198.75	2.94934e+07	0	0	0	0	0.995483	1	34.15					400.255
TKGKACEITAAQ	2	0	0			1220.62	7.14995e+07	0	0	0	0	0.984853	1	41.39					610.814
TKILIDQTIE	1	1	0			1173.67	3.26726e+07	0	0	0	0	0.995483	1	36.9					587.338
TKPPVGPKT	1	1	0			924.551	0	0	0	0	1.02938e+07	0.994201	1					33.61					308.855
TLAKGPRTT	1	0	0			944.561	1.79567e+07	0	0	0	0	0.939008	1	31.86					315.525
TLANYQGAG	1	0	0			894.439	2.11991e+07	0	0	0	0	0.98637	1	31.66					894.439
TLKDLVKS	1	0	0			903.558	0	7.34706e+07	0	0	0	0.997644	1		35.34					903.558
TLKGGVK	1	0	0			702.457	6.62132e+08	0	0	0	0	0.995483	1	30.07					351.732
TLKTIE	4	0	0			704.424	0	3.49194e+07	0	0	0	0.999071	1		33.73					352.716
TLNLAVPLA	1	0	0			911.565	0	0	0	1.30326e+07	0						31.02					911.565
TNLKGIL	1	1	1	G4XY37		758.484	0	0	0	82707317	0	0.618573	0.667276				40.35					758.484
TNPDAIIKI	1	0	0			984.581	0	0	0	3.07755e+07	0						32.64					984.581
TNVITP	2	7	0			644.367	0	67904625	0	0	0	0.999071	1		38.23					644.367
TPADQIAII	1	0	0			941.537	0	0	0	30937578	0	0.985623	1				31.83					941.537
TPEGQLLAI	1	0	0			941.537	0	0	0	30937578	0	0.991987	1				31.71					941.537
TPEVVRVS	1	0	0			886.507	1.01602e+08	0	0	0	0	0.984853	1	30.88					886.507
TPISKENAAKKEAPK	1	0	0			1611.92	384486315	0	0	0	0	0.937777	1	30.65					537.978
TPRSIFVYFRGLFYDV	1	1	0			1980.03	4.91798e+07	0	0	0	0	0.998234	1	30.16					660.682
TPTLNPGE	1	0	0			828.417	1.82764e+07	0	0	0	0	0.983442	1	34.72					828.417
TPTSSLQLKH	1	0	0			1111.61	4.52012e+07	0	0	0	0	0.995483	1	31.69					371.208
TPVGRILE	1	1	0			884.528	0	0	0	1.0523e+09	0						34.48					442.768
TPWQLALL	1	1	0			941.537	0	0	0	30937578	0	0.997537	1				31.83					941.537
TQIAV	3	1	0			531.319	0	0	0	1.42028e+07	0	0.836967	1				31.73					531.319
TRGKVAI	1	0	0			744.469	0	0	0	3.00984e+07	0	0.998324	1				34.58					744.469
TRTEKVAPKKE	1	0	0			1286.75	30119995	0	0	0	0			34.03					429.589
TRVKGAI	1	0	0			744.469	0	0	0	3.00984e+07	0	0.998324	1				34.44					744.469
TSGPLVPRL	1	0	0			939.572	0	0	0	0	3.76718e+07	0.994201	1					30.03					470.289
TSRLLGLH	1	0	0			896.528	0	19740019	0	0	0				30					896.528
TSSVPITEDLDE	1	0	0			1305.61	8.22533e+08	0	0	0	0	0.984853	1	36.78					653.311
TSTTSAPTTSTTSASTASTTSGPG	1	0	0			2159.97	8.14284e+07	0	0	0	0			35.55					432.8
TSVELDLQVAV	1	0	0			1173.64	3.97761e+07	0	0	0	0			33.07					391.886
TSVYPREPE	1	9	0			1077.53	3.17203e+08	0	0	0	0	0.905886	0.90033	32.88					539.269
TTAGIQVL	1	0	0			802.475	0	0	0	2.86194e+08	0	0.985623	1				34.12					802.475
TTAGVAGAGIGLGAL	2	0	0			1228.7	0	3.54392e+07	0	0	0	0	0.149268		35.17					410.239
TTATLGAL	1	0	0			747.43	0	55620981	0	0	0	0.999071	1		32.65					747.43
TTGKGSVSLKE	1	0	0			1106.6	0	0	0	3.97651e+07	0	0.997537	1				31.77					553.801
TTGTGAIKSTGACSIQSNYS	1	0	0			1946.9	3.16936e+07	0	0	0	0	0.905886	0.864084	32.79					649.639
TTVAGLAAVLLT	1	0	0			1129.68	2.92551e+07	0	0	0	0	0.958252	1	32.23					377.231
TVAVPRL	1	3	0			755.485	0	0	0	36936297	0	0.998324	1				39.86					378.246
TVAVPSALCLAPA	1	1	0			1212.67	7.82367e+07	0	0	0	0			34.49					606.838
TVDYPSFK	1	0	0			956.479	0	6.44971e+07	0	0	0	0.997644	1		37.51					956.479
TVEEKPDVTYN	1	0	0			1294.63	23039896	0	0	0	0	0.84619	0.86315	35.13					647.817
TVGLGQALWKKN	1	0	0			1314.76	8.1709e+07	0	0	0	0	0.984853	1	34.66					329.447
TVGLIDEQN	1	0	0			988.495	0	0	0	0	4.02306e+07							31.11					988.495
TVHIPSGE	2	0	0			839.434	0	0	7.45703e+07	0	0	0.800866	0.936264			34.8					420.221
TVIDLSLPSLGLG	1	1	0			1284.74	5.30619e+07	0	0	0	0			38.47					428.917
TVPVVA	1	12	0			585.366	0	0	0	1.96228e+07	0	0.985623	1				39.64					585.366
TVRRDAPPGQKVGLIA	1	2	0			1677.99	1097497486	0	0	0	0	0.905886	0.908434	42.17					560.001
TVVFPN	2	1	0			676.373	0	0	0	465273262	0						32.45					676.373
TVVGRQSDNSL	1	0	0			1175.6	0	0	0	1.13904e+08	0	0.985623	1				33.07					588.304
VAAPPAPAEP	1	0	0			919.496	3.29829e+08	0	0	0	0			35.54					919.496
VADAGDKVTAE	1	0	0			1075.54	0	0	2.2859e+07	0	0					30.59					1075.54
VADETYKLLGA	1	0	0			1179.62	3.82503e+07	0	0	0	0			30.22					393.878
VADLVNE	2	0	0			759.394	0	423282142	0	0	0	0.999071	1		36.17					759.394
VAEKALKPE	1	0	0			984.581	0	0	0	3.07755e+07	0						33.88					984.581
VAGGELVLE	1	0	0			886.495	121047530	0	0	0	0			33.68					443.751
VAGGKVQVE	1	0	0			886.495	121047530	0	0	0	0			33.27					443.751
VAIEPETK	1	0	0			886.495	121047530	0	0	0	0	0.984853	1	40.96					443.751
VAKAAAAAS	1	0	0			759.431	2.10891e+07	0	0	0	0			38.29					759.431
VALELLND	1	0	0			886.495	121047530	0	0	0	0			33.35					443.751
VANEINVK	2	1	0			886.495	121047530	0	0	0	0			33.22					443.751
VANGLKLL	1	0	0			827.543	0	0	0	34292826	0	0.985623	1				32.52					414.275
VANQLLQT	1	0	0			886.495	121047530	0	0	0	0			37.77					443.751
VANSTKFWVGA	1	0	0			1179.62	3.82503e+07	0	0	0	0	0.995483	1	35.22					393.878
VAPAPAPAPE	1	0	0			919.496	3.29829e+08	0	0	0	0	0.984853	1	38.11					919.496
VAPTLRTE	1	0	0			886.495	121047530	0	0	0	0			33.2					443.751
VAQCLGGIVGVGIV	1	1	0			1284.74	5.30619e+07	0	0	0	0			33.93					428.917
VARVVDTL	1	0	0			872.529	0	0	0	4.14415e+07	0	0.997537	1				42.94					872.529
VASVQVTPEAPAAA	1	0	0			1310.71	2339087543	0	0	0	0			32.31					655.856
VATAVDELE	1	0	0			946.48	0	1.98466e+07	0	0	0	0.999071	1		38.15					946.48
VATGRIEA	1	1	0			816.453	1.66724e+07	0	0	0	0			31.8					816.453
VCPVSTIL	1	0	0			831.47	0	0	0	0	2.47489e+07	0.994201	1					34.7					831.47
VDDALLAR	1	0	0			872.49	0	2.32011e+07	0	0	0	0.842393	1		44.46					436.749
VDFHLPK	1	0	0			855.479	0	61228088	0	0	0				30.31					428.243
VDFIHKP	1	0	0			855.479	0	61228088	0	0	0	0.997644	1		32.58					428.243
VDFIHPK	1	0	0			855.479	0	61228088	0	0	0	0.967707	1		32.58					428.243
VDGDGIVR	2	3	0			830.443	2.82869e+07	0	0	0	0	0.934665	1	30.32					415.725
VDGDVIKA	2	1	0			816.453	1.66724e+07	0	0	0	0	0.979707	1	44.95	38.77				816.453	816.453
VDKGLVPLA	1	0	0			911.565	0	0	0	1.30326e+07	0	0.988618	1				41					911.565
VDKVLLPK	2	0	0			911.6	97912031	72439284	0	0	0	0.984853	1	37.95	37.56				456.304	456.303
VEAAIEV	2	0	0			730.405	0	0	0	1.85583e+07	0	0.988789	1				34.7					730.405
VEAVVNE	1	0	0			759.394	0	423282142	0	0	0	0.934395	1		30.47					759.394
VEDIMKMARN	1	0	0			1206.59	2.00903e+08	0	0	0	0			37.39					603.801
VEDLVKKTIE	1	0	0			1173.67	3.26726e+07	0	0	0	0	0.995483	1	37.75					587.338
VEERGLVQ	1	0	0			929.513	90210602	0	0	0	0	0.984853	1	34.63					465.26
VEETRIHVLP	2	1	0			1192.68	5.26919e+08	0	0	0	0	0.905886	0.86315	38.68					596.842
VEGLVNE	2	0	0			759.394	0	423282142	0	0	0	0.999071	1		36.17					759.394
VEMTGGGTQTLL	1	0	0			1206.59	2.00903e+08	0	0	0	0			34.73					603.801
VEMVPI	1	0	0			687.374	0	0	0	2.80077e+07	0	0.985623	1				31.31					687.374
VESEIDKSNGKLS	1	3	0			1405.73	1.36568e+09	0	0	0	0			30.06					703.367
VESESGSGRLKEK	1	1	0			1405.73	1.36568e+09	0	0	0	0			39.02					703.367
VESKNSAFPAGSIV	1	1	0			1405.73	1.36568e+09	0	0	0	0			30.15					703.367
VESSDTIDNVK	1	39	0			1206.59	2.00903e+08	0	0	0	0	0.509281	0.704467	48.91					603.801
VESSDTIDNVKAK	3	39	0			1405.73	4.69697e+09	0	0	0	0	0.84619	0.86315	88.1					703.367
VESSDTIDNVKAKLQ	2	1	0			1646.88	1.48742e+07	0	0	0	0	0.352579	0.63362	39.15					823.941
VESSDTVENVK	2	0	0			1206.59	2.00903e+08	0	0	0	0	0.984853	1	37.8					603.801
VESVNNL	1	0	0			774.407	0	0	0	37283583	0						36.49					774.407
VEVALDAGAPAA	1	0	0			1083.58	2.50927e+07	0	0	0	0			36.79					1083.58
VEVLDEVE	1	0	0			931.471	0	0	0	5.39188e+07	0	0.985623	1				33.98					931.471
VFDVIAR	2	0	0			819.48	0	0	0	5.31628e+07	0	0.985623	1				34.71					410.244
VFDVIRA	2	1	0			819.48	0	0	0	5.31628e+07	0	0.808863	1				34.93					410.244
VFYGQPVA	1	1	0			880.459	9376613376	0	0	0	0			35.62					440.733
VGAITILPK	1	1	0			911.6	2.51545e+08	0	0	0	0	0.96336	1	30.16					304.538
VGAMALFNL	1	0	0			935.508	0	0	0	0	4.98989e+07	0.996422	1					30.21					468.258
VGAVRAFQAGVIDVP	1	0	0			1498.84	9.67401e+07	0	0	0	0			30.65					749.921
VGDIIARVEP	2	0	0			1068.6	31548298	0	0	0	0	0.963769	1	33.47					356.872
VGGGAKVIMRPA	1	0	0			1155.66	2.4357e+07	0	0	0	0	0.919206	0.990411	33.02					385.892
VGQETMLE	1	0	0			906.428	1.39437e+07	0	0	0	0	0.995483	1	33.54					906.428
VHFIVA	1	1	0			685.41	0	0	0	8.50109e+07	0	0.985623	1				37.12					685.41
VHYEKVTAE	1	0	0			1075.54	0	0	2.2859e+07	0	0					32.01					1075.54
VIAEPVGT	1	0	0			785.447	0	7.45825e+07	0	0	0	0.999071	1		33.58					785.447
VIENVSADVEVI	1	0	0			1286.69	74137224	0	0	0	0	0.993497	1	30.76					429.57
VIIVAGK	3	0	0			699.482	88833398	0	0	0	0	0.983442	1	34.66					350.245
VIKEVE	3	0	0			716.424	0	192504015	0	0	0	0.997644	1		35.46					716.424
VILTQHLLPAQYCD	1	0	0			1613.85	1.96094e+08	0	0	0	0	0.995483	1	30.95					404.217
VILVKGA	3	0	0			699.482	88833398	0	0	0	0			30.57					350.245
VILYGAP	2	0	0			732.435	2.84887e+07	0	0	0	0			30.47					366.721
VILYPQ	35	1	0			732.435	2.84887e+07	2.57434e+06	0	0	0	0.183814	0.434258	51.83	33.68				366.721	366.721
VINDVT	6	0	0			660.362	52657830	0	0	0	0	0.995483	1	37.39					660.362
VINGGSHAGNKL	2	11	1	P42895		1166.64	2.53218e+07	0	0	0	0	0.995483	1	50.77					583.823
VIVGDGGTGKTT	4	12	0			1104.6	4.02474e+07	0	0	0	0	0.905886	0.879278	51.99					552.803
VIVIAGK	4	0	0			699.482	88833398	0	0	0	0			30.28					350.245
VKAAVPLE	1	0	0			826.51	7.05059e+08	0	0	0	0			30.59					413.759
VKANPGIK	1	0	0			826.51	7.05059e+08	0	0	0	0			32.84					413.759
VKAPGIIE	4	45	0			826.51	7.05059e+08	0	0	0	0	0.954145	1	33.9					413.759
VKAVL	3	1	0			529.375	0	452555793	0	0	0	0.965513	1		31.45					529.375
VKAVVTPL	1	30	0			826.548	0	0	0	69001671	0	0.997537	1				39.3					413.778
VKDSLLGNVSRP	1	1	0			1284.74	5.30619e+07	0	0	0	0			38.39					428.917
VKGGIVY	1	0	0			735.446	9.58978e+07	0	0	0	0	0.984853	1	33.25					368.227
VKGVARF	1	0	0			776.474	0	0	0	2.28919e+08	0	0.985623	1				34.05					776.474
VKIRTPL	2	1	0			826.548	0	0	0	69001671	0						35.01					413.778
VKLVGTPL	1	1	0			826.548	0	0	0	69001671	0	0.834606	1				35.01					413.778
VKNKPLQ	1	1	0			826.51	26424688	0	0	0	0			37.27					413.759
VKNMIKDLAE	1	0	0			1160.64	0	0	3.93135e+07	0	0	0.998184	1			33.32					580.823
VKNQPIK	1	1	0			826.51	26424688	0	0	0	0			37.27					413.759
VKPLQIE	1	0	0			826.51	7.05059e+08	0	0	0	0			33.27					413.759
VKPQIIE	4	7	0			826.51	2.52636e+08	0	0	0	0			38.47					413.759
VKRITPI	1	3	0			826.548	0	0	0	69001671	0						35.01					413.778
VKTLRPL	1	1	0			826.548	0	0	0	69001671	0						30.26					413.778
VKVDVLINGEKVDA	1	0	0			1498.83	9.67401e+07	0	0	0	0	0.987323	1	32.22					749.92
VKVLGTPI	1	8	0			826.548	0	0	0	69001671	0						35.01					413.778
VLASTSADHTV	1	0	0			1100.57	21673776	0	0	0	0	0.934665	1	38.25					550.787
VLDEEVST	1	0	0			891.439	0	0	2.2371e+07	0	0	0.958502	1			31.87					891.439
VLHGINPE	1	0	0			878.48	1.83619e+08	0	0	0	0	0.905886	0.86315	34.26					439.743
VLIGFAMS	2	0	0			837.453	0	80534843	0	0	0	0.999071	1		30.2					837.453
VLIYPGA	6	1	0			732.435	2.84887e+07	0	0	0	0	0.907109	0.918252	51.79					366.721
VLKQPQYSPLPIE	1	4	0			1511.86	0	0	0	0	40824462	0.999949	1					42.56					756.434
VLLYPAG	5	27	0			732.435	2.84887e+07	0	0	0	0	0.995483	1	51.79					366.721
VLSFPGG	1	3	0			676.373	0	0	0	465273262	0	0.985623	1				35.23					676.373
VLSFPN	4	7	0			676.373	0	0	0	465273262	0	0.985623	1				35.23					676.373
VLSLLS	3	1	0			631.409	0	0	0	12159046	0	0.855976	1				31.66					631.409
VMAGVIPI	1	0	0			799.481	0	0	0	0	15401666	0.990657	1					31.4					799.481
VMTDSRAAVQE	1	0	0			1206.57	3.964e+08	0	0	0	0	0.984853	1	31.27					603.79
VNDCKIPV	1	0	0			887.471	0	0	0	2.37364e+08	0	0.985623	1				38.05					444.239
VNIAQNNDII	1	0	0			1113.6	0	0	0	2.49525e+07	0						30.32					557.304
VNNTDAEGRLT	1	0	0			1189.59	67899329	0	0	0	0	0.984853	1	40.96					595.299
VNVPGHAIA	1	0	0			877.496	0	1.32546e+08	0	0	0				31.37					439.251
VNVPVVGGH	2	2	0			877.496	0	1.32546e+08	0	0	0	0.343907	0.581892		40.16					877.496
VPSLQEF	1	0	0			819.432	0	0	25017626	0	0	0.998184	1			31.36					819.432
VPSSILSL	1	0	0			815.486	0	0	0	3.10385e+07	0	0.985623	1				30.57					815.486
VPTVVA	1	15	0			585.366	0	0	0	1.96228e+07	0	0.985623	1				39.65					585.366
VPVFTVE	1	0	0			790.442	0	0	0	9.1749e+07	0	0.998324	1				32.24					790.442
VQAVVE	1	16	0			644.368	0	0	84810748	0	0	0.998184	1			36.84					644.368
VQDRKALTLK	1	0	0			1171.71	1.78856e+08	0	0	0	0	0.969658	1	32.96					586.361
VQGKNLNL	1	0	0			885.522	2.0622e+07	0	0	0	0	0.905886	0.891085	40.09					443.264
VQQQDAKLAAAP	1	0	0			1239.67	46274745	0	0	0	0			32.59					620.338
VRDDIKA	1	0	0			816.452	0	78781226	0	0	0	0.967707	1		35.54					816.452
VRGDAIAGIL	2	0	0			984.581	0	0	0	3.07755e+07	0						32.16					984.581
VRLIDVDGNQA	1	0	0			1199.63	29996059	0	0	0	0			31.76					400.547
VRTVTEEEVDE	2	1	0			1305.62	8.22533e+08	0	0	0	0	0.905886	0.86315	44.73					653.311
VSALPRDAG	1	0	0			885.486	5.00529e+07	0	0	0	0			31.61					443.247
VSAPFDLEAP	1	0	0			1045.51	5.52695e+07	0	0	0	0	0.979707	1	30.32					523.26
VSIPTGVI	1	0	0			785.483	2.18447e+08	0	0	0	0			31.87					393.245
VSKSNEIAIGNNQ	1	0	0			1373.71	32346123	0	0	0	0			37.82					687.36
VSKYFNK	1	0	0			885.486	5.00529e+07	0	0	0	0	0.969352	1	39.28					443.247
VSLPIPEELILR	1	0	0			1378.82	5.13281e+07	0	0	0	0			32.79					460.277
VSPIQEF	1	0	0			819.432	0	0	25017626	0	0	0.998184	1			31.36					819.432
VSQRGPIE	1	0	0			885.486	5.00529e+07	0	0	0	0			30.25					443.247
VSRYLSGEAQ	1	2	0			1109.57	52746718	0	0	0	0	0.905886	0.86315	51.8					555.287
VSSGVIV	2	1	0			660.389	0	0	0	3.5663e+07	0						32.09					330.698
VSSIGQVL	1	1	0			802.475	0	0	0	2.86194e+08	0	0.985623	1				34.12					802.475
VSSTLGAL	1	0	0			747.43	0	55620981	0	0	0	0.999071	1		32.65					747.43
VSSVGIV	1	0	0			660.389	0	0	0	3.5663e+07	0						32.09					330.698
VSSVKDL	1	0	0			747.43	0	55620981	0	0	0	0.999071	1		34.37					747.43
VSSVTAAI	1	0	0			747.43	0	55620981	0	0	0				30.64					747.43
VSTIGAANKAP	1	0	0			1028.58	9.87931e+07	0	0	0	0			30.14					343.532
VTAAVILPK	1	0	0			911.6	2.51545e+08	0	0	0	0	0.937777	1	30.99					304.538
VTAVRPL	1	6	0			755.485	0	0	0	36936297	0	0.998373	1				39.86					378.246
VTDITVCAKAAE	1	0	0			1220.63	0	0	0	6.55452e+07	0	0.987244	1				34.17					610.817
VTGGAGFIGSH	1	0	0			1002.51	0	0	1.93885e+07	0	0	0.958301	1			31.35					501.758
VTGTITSIT	1	1	0			892.491	0	0	0	1.19147e+08	0						32.67					892.491
VTNAVKNGA	1	0	0			873.475	1.16686e+08	0	0	0	0			40.28					437.241
VTPVVA	1	9	0			585.366	0	0	0	1.96228e+07	0	0.985623	1				39.64					585.366
VTRPHGNSGVV	1	4	0			1122.61	3.59435e+07	0	0	0	0	0.352579	0.630595	43.71					561.809
VTVAGQNL	1	0	0			801.442	8.43066e+07	0	0	0	0	0.986319	1	33.48					401.225
VVAQGPSRPL	1	0	0			1023.6	29772606	0	0	0	0	0.905886	0.864978	31.47					341.873
VVDLSIR	2	0	0			801.489	2.96555e+08	0	0	0	0	0.947862	1	37.41					401.248
VVDLSRL	3	0	0			801.489	2.96555e+08	0	0	0	0	0.947862	1	37.41					401.248
VVDLTRV	1	0	0			801.489	0	1.3022e+08	0	0	0	0.690762	0.982229		32.23					401.248
[truncated: 72 more rows]

## Sheet: PeptideRanker
PeptideRanker orders the peptides you entered according to their score
	Sequence	Score				Sequence	Score	# PSMs	# Proteins	# Protein Groups	Protein Group Accessions	MH+ [Da]	F3: Area	F4: Area	F5: Area	F7: Area	F8: Area	IonScore F3	IonScore F4	IonScore F5	IonScore F7	IonScore F8	m/z [Da] F3	m/z [Da] F4	m/z [Da] F5	m/z [Da] F7	m/z [Da] F8
0	PDWFLLL	0.97				PDWFLLL	0.97	2	0	0		903.492	0	0	0	0	3.33045e+07					35					903.492
1	FAPVPFDF	0.96				FAPVPFDF	0.96	1	0	0		939.455	0	0	0	3.33482e+07	0				30.07					939.455
2	MLLFPM	0.95				MLLFPM	0.95	1	0	0		751.395	0	0	0	83928410	0				30.49					751.395
3	FIARNFLLGW	0.95				FIARNFLLGW	0.95	1	0	0		1236.7	0	0	0	7.52358e+07	0				37.78					618.854
4	ASQSIWLPGWL	0.95				ASQSIWLPGWL	0.95	1	1	0		1257.66	1.56992e+07	0	0	0	0	30.56					629.334
5	KLGPLAQGLGGGGGIPGL	0.93				FSKFMI	0.93	3	5	0		772.407	0	0	0	74631297	0				32.42					386.707
6	FVIPWGFAR	0.9				FPQGFPA	0.9	1	0	0		763.384	0	5.3048e+07	0	0	0		34.35					763.384
7	FSKFMI	0.9				FVIPWGFAR	0.9	1	0	0		1092.59	34669539	0	0	0	0	32.74					546.799
8	FPQGFPA	0.9				DPCIPLR	0.9	1	0	0		813.428	2.68301e+07	0	0	0	0	32.77					407.218
9	DPCIPLR	0.9				KLGPLAQGLGGGGGIPGL	0.9	1	0	0		1561.92	1.37797e+07	0	0	0	0	30.18					391.235
10	FPNYIRP	0.89				FPNYIRP	0.89	1	0	0		906.475	0	165279143	0	0	0		33.17					453.741
11	WTKANAAGKGLLTLAAIFGF	0.88				RLFFAGG	0.88	1	0	0		767.427	0	0	0	336058444	0				30.02					384.217
12	RLFFAGG	0.88				GGNFALAAALALM	0.88	1	0	0		1219.65	0	0	0	3.43164e+07	0				31.65					610.327
13	GGNFALAAALALM	0.88				EGAPFKRF	0.88	1	0	0		951.511	0	109983542	0	0	0		36.89					476.259
14	EGAPFKRF	0.88				WTKANAAGKGLLTLAAIFGF	0.88	1	0	0		2050.16	2.77184e+07	0	0	0	0	30.14					410.838
15	PSPMIGIL	0.87				PSPMIGIL	0.87	2	1	0		827.476	0	0	0	0	1.63554e+07					39.72					827.476
16	LMMLL	0.87				LMMLL	0.87	10	1	0		620.357	0	75548174	0	0	0		40.82					310.682
17	FDAGGLML	0.86				FDAGGLML	0.86	2	0	0		823.402	0	0	1.96316e+07	0	0			32.54					412.205
18	KWFLPLS	0.85				KWFLPLS	0.85	1	0	0		890.519	0	0	0	5.37192e+07	0				33.2					890.519
19	GGANPVFRP	0.85				DFLGNFP	0.85	1	0	0		809.387	0	0	124895261	0	0			35.56					809.387
20	FFGNYKPR	0.85				FFGNYKPR	0.85	1	12	0		1028.54	0	101342249	0	0	0		34.76					514.773
21	DFLGNFP	0.85				GGANPVFRP	0.85	1	1	0		914.491	0	6.72834e+07	0	0	0		35.3					457.749
22	AQGGKAAVCGKYLF	0.84				AQGGKAAVCGKYLF	0.84	1	1	0		1412.73	2.9188e+08	0	0	0	0	31.38					471.581
23	AQLGVFGF	0.83				AQLGVFGF	0.83	1	0	0		838.449	0	0	147613261	0	0			35.92					419.728
24	NGASPAGGCLMA	0.82				DFEGPFK	0.82	1	1	0		839.393	0	0	0	0	2.45215e+07					30.87					839.393
25	FQRPFPE	0.82				NGASPAGGCLMA	0.82	1	0	0		1048.46	4.28376e+08	0	0	0	0	30.5					524.734
26	DFEGPFK	0.82				FQRPFPE	0.82	1	0	0		920.454	5.15484e+07	0	0	0	0	30.31					460.731
27	GGWFVLEP	0.81				GGWFVLEP	0.81	1	0	0		904.465	0	0	0	633643283	0				32.26					904.465
28	FLKSNPF	0.81				FLKSNPF	0.81	1	0	0		852.455	0	0	4.58007e+07	0	0			32.52					852.455
29	NFLPNLPKR	0.8				GAVPFSIPGISTPVRL	0.8	1	0	0		1610.91	1.26808e+08	0	0	0	0	30.18					403.483
30	GAVPFSIPGISTPVRL	0.8				NFLPNLPKR	0.8	1	0	0		1098.65	5.75125e+07	0	0	0	0	31.93					366.887
31	NRPIPHWIR	0.79				CFPTVSPF	0.79	1	0	0		897.424	0	0	0	0	5.324e+07					33.79					897.424
32	NIGGWLLL	0.79				KVPSCPF	0.79	1	0	0		777.396	1.63308e+08	0	0	0	0	30.64					389.202
33	KVPSCPF	0.79				NRPIPHWIR	0.79	1	0	0		1188.68	47665803	0	0	0	0	34.42					396.9
34	KGGVFIAGGILP	0.79				KGGVFIAGGILP	0.79	1	0	0		1128.68	3.56307e+07	0	0	0	0	38.52					564.845
35	CFPTVSPF	0.79				NIGGWLLL	0.79	1	0	0		885.522	2.0622e+07	0	0	0	0	40.09					443.264
36	FPGGAFIVGA	0.78				FPGGAFIVGA	0.78	1	0	0		935.507	0	0	0	0	4.98989e+07					33.75					468.257
37	GGVAPPAGL	0.76				AGGQLIRPL	0.76	1	1	0		924.571	0	0	0	5.14996e+07	0				45.63					462.789
38	FPAPTLAPI	0.76				GGVAPPAGL	0.76	1	0	0		738.422	0	0	0	35810904	0				32.75					369.714
39	AGPLIVK	0.76				AGPLIVK	0.76	1	0	0		697.467	0	0	0	1.49709e+07	0				35.31					697.467
40	AGGQLIRPL	0.76				FPAPTLAPI	0.76	1	0	0		926.527	1.36318e+07	0	0	0	0	36.22					926.527
41	GIGMVLPL	0.75				GIGMVLPL	0.75	1	1	0		799.48	0	0	0	0	15401666					31.36					799.48
42	GGLLPPRT	0.75				GGLLPPRT	0.75	1	0	0		810.479	6.09153e+07	0	0	0	0	31.24					810.479
43	KIPFMPLLLKD	0.74				KIPFMPLLLKD	0.74	1	0	0		1314.78	0	4.98976e+07	0	0	0		31.16					657.895
44	PCAAFTVL	0.73				MPPSIGLI	0.73	1	0	0		827.477	0	0	0	0	1.63554e+07					31.08					827.477
45	MPPSIGLI	0.73				GSHADFLLT	0.73	1	1	0		960.487	0	0	0	143038003	0				30.98					960.487
46	GSHADFLLT	0.73				PCAAFTVL	0.73	1	0	0		821.421	3.53553e+07	0	0	0	0	34.83					411.214
47	VGAMALFNL	0.72				VGAMALFNL	0.72	1	0	0		935.508	0	0	0	0	4.98989e+07					30.21					468.258
48	AYIHGVLF	0.72				AYIHGVLF	0.72	1	0	0		919.501	0	0	0	1.31469e+07	0				32.96					460.254
49	SDGDSLFI	0.71				SDGDSLFI	0.71	1	1	0		853.401	2.55635e+07	0	0	0	0	30.95					853.401
50	VLSFPGG	0.7				VLSFPGG	0.7	1	3	0		676.373	0	0	0	465273262	0				35.23					676.373
51	TPWQLALL	0.7				RASFADLL	0.7	1	1	0		892.489	0	0	0	1.22914e+08	0				37.44					446.748
52	RASFADLL	0.7				TPWQLALL	0.7	1	1	0		941.537	0	0	0	30937578	0				31.83					941.537
53	GDRPIADGSLL	0.7				GDRPIADGSLL	0.7	1	0	0		1113.6	0	0	0	2.49525e+07	0				32.77					557.304
54	FIKDPSKF	0.7				FIKDPSKF	0.7	2	0	0		981.549	165229424	0	0	0	0	32.29					327.854
55	FIKSFPN	0.69
56	ASLDSRFL	0.69
57	LGWLLTY	0.67
58	IVMSAVPVGFF	0.67
59	FGVPQPPK	0.67
60	DFLGNMI	0.67
61	ARSAFDIL	0.67
62	ACGAVPSPLLSS	0.67
63	RGGLTLGSPVCL	0.66
64	PGGGNSPLP	0.66
65	PAGHYGPA	0.66
66	NATLPFFTAG	0.66
67	LVSFPGG	0.66
68	LASDPTWY	0.66
69	HDYLTGGF	0.65
70	DLSVPLM	0.65
71	ARMVLPL	0.65
72	VDFHLPK	0.64
73	SQADFGRLE	0.64
74	SFIGFVIVG	0.64
75	LDLDWNGR	0.64
76	KADWQLLAIRA	0.64
77	KADWLIGA	0.64
78	GQWPQEFE	0.64
79	FLGLNPFIIQ	0.64
80	NPGGGPSLP	0.63
81	LAACVLPL	0.63
82	IAQSFPFTQ	0.63
83	ARGGKGLGGL	0.63
84	ADLPGLK	0.63
85	AAQSGMILL	0.63
86	TSGPLVPRL	0.62
87	RFPALGLAISGAHTSL	0.62
88	MLPPTALL	0.62
89	EQFYLGGIFGA	0.62
90	AIMLAIDLLL	0.62
91	WSRLV	0.61
92	SLVFPN	0.61
93	SAGSILRI	0.61
94	GFAXIVK	0.61
95	ADPDDLGLGGHEL	0.61
96	ADIPKGL	0.61
97	PKSGAIKF	0.6
98	FQDLQCLTPR	0.6
99	DIMVPL	0.6
100	SGDVYIPR	0.59
101	QCLGILKGGIK	0.59
102	MLMII	0.59
103	LLGWLLTY	0.59
104	ILSDGGILCPTLPKVVP	0.59
105	ILAAGPNF	0.59
106	GRSIGALL	0.59
107	GAIIPR	0.59
108	FLLALPQCLYS	0.59
109	FFQPIAAK	0.59
110	DPSKALQLL	0.59
111	QPLPAPPAE	0.58
112	LDAMVFAL	0.58
113	FSPIRE	0.58
114	FPSIRE	0.58
115	AWRAVQELGGR	0.58
116	APDIKEF	0.58
117	AGFGLVK	0.58
118	ADIPIGK	0.58
119	LDSVPML	0.57
120	IDSVPLM	0.57
121	IDDDQKLRAF	0.57
122	EEPFLKGPAL	0.57
123	DLAFGQNMR	0.57
124	AGANSLDLLRRV	0.57
125	SSDFIK	0.56
126	QALDALQLL	0.56
127	EGVDGAAGELPGLG	0.56
128	DKNRPLL	0.56
129	AGFAGDDAPR	0.56
130	WSIRV	0.55
131	SVVAPPDAPLRKY	0.55
132	SPSDPRNREVVF	0.55
133	RAPGARTPVIVRF	0.55
134	QLSWILQ	0.55
135	FLDLK	0.55
136	DNNFVKL	0.55
137	DIGPDSIKTF	0.55
138	QFNPNIK	0.54
139	MLLFHSR	0.54
140	KSLQGLL	0.54
141	HPSFGVA	0.54
142	HPAFAGT	0.54
143	GIAIPR	0.54
144	GATAIRGGLPL	0.54
145	FVMIGGLLA	0.54
146	FPLVEWN	0.54
147	DAVIAWLLDGH	0.54
148	AQADRVLF	0.54
149	YLDGQML	0.53
150	SGIGGNGVGGALAAV	0.53
151	QNFNGTISLLL	0.53
152	PVPSPFANQ	0.53
153	LSTPHAFP	0.53
154	GSISIIGLH	0.53
155	GKGLLLY	0.53
156	GGKILLY	0.53
157	VLSFPN	0.52
158	SVIDPIPAP	0.52
159	RAISALPL	0.52
160	QRGGIDVQLLGIGR	0.52
161	QIGGLQILL	0.52
162	NLPIPRT	0.52
163	MAPSIQIL	0.52
164	LYNGEPF	0.52
165	KQGAVLF	0.52
166	HPPFANVV	0.52
167	FPNIMEK	0.52
168	DANIALIVF	0.52
169	ASQAGMIIL	0.52
170	AKLPDARPL	0.52
171	YCKPVNTF	0.51
172	VSLPIPEELILR	0.51
173	VDFIHPK	0.51
174	PYFAARE	0.51
175	LGIEAGNALPLGQG	0.51
176	IIPNPLSG	0.51
177	GRSLQLL	0.51
178	GPNGILKTP	0.51
179	GAGEARSLRVLR	0.51
180	FIAFKNRV	0.51
181	FATPTAWK	0.51
182	FADVPVR	0.51
183	DSHQFIIT	0.51
184	ADLPGKI	0.51
185	YSNPPIHGA	0.5
186	LISAALLCSNLP	0.5
187	KFAGFERT	0.5
188	IGSCIKR	0.5
189	GLSGVWVGLS	0.5
190	FVMIGLIAG	0.5
191	EPGNILL	0.5
192	DELGMLIL	0.5
193	ASKAGMIIL	0.5
194	APMGTLFTS	0.5
195	YVAASPIFA	0.49
196	SPVSLLSL	0.49
197	QQLVFKPG	0.49
198	PADIKEF	0.49
199	NDNFVKL	0.49
200	MPIVGILG	0.49
201	LSVFPN	0.49
202	IINPPRT	0.49
203	IGMGVIPL	0.49
204	GVCVVIPL	0.49
205	GQAPATTALR	0.49
206	DSDIAYGGNIGYDENKAMIN	0.49
207	DPSTDNALLR	0.49
208	ADAQRVLF	0.49
209	VSAPFDLEAP	0.48
210	VAQCLGGIVGVGIV	0.48
211	SPEAQIALL	0.48
212	SDAIDKIRFE	0.48
213	KMNLYPI	0.48
214	ILPNPRT	0.48
215	FLHHPYE	0.48
216	VAPAPAPAPE	0.47
217	VANSTKFWVGA	0.47
218	SVFHPDANPALRGQ	0.47
219	SIAVIPR	0.47
220	QFEFKTR	0.47
221	KDLLINKARPF	0.47
222	ISTPFHPA	0.47
223	FLNLFNHLNEL	0.47
224	FKNPNQL	0.47
225	FINPDLE	0.47
226	EPGRALL	0.47
227	DLSPNHL	0.47
228	DFLGDSR	0.47
229	ASLGNLLT	0.47
230	ARARKNIIPL	0.47
231	WGLLSLLPGSARVQAA	0.46
232	VDFIHKP	0.46
233	SINALDEKMAKMLS	0.46
234	SIAVLRP	0.46
235	PEGNILL	0.46
236	PADVILGT	0.46
237	MNPMLTGTIGGGALL	0.46
238	KHGAILP	0.46
239	KGGLILY	0.46
240	HPAFQT	0.46
241	GFAVPQVGLS	0.46
242	GEALVRWIAP	0.46
243	GANKDDLQDLLL	0.46
244	FLPTRS	0.46
245	FIHILLE	0.46
246	FGLIQSM	0.46
247	FDLGDTR	0.46
248	FDIPLNE	0.46
249	FADVVPR	0.46
250	DAIDKIRFE	0.46
251	AVMGVIPL	0.46
252	AGYLELR	0.46
253	WIRSASVF	0.45
254	WGKTIPA	0.45
255	VPSSILSL	0.45
256	SPVLQEF	0.45
257	QQSPDIAQGVHGH	0.45
258	LYDPQDVPGLA	0.45
259	LVSFPN	0.45
260	LAASPPPE	0.45
261	GGIMVIPI	0.45
262	FIDSGQTLPLLTR	0.45
263	FEKFISG	0.45
264	FEFKRT	0.45
265	FDLPLDQ	0.45
266	QSLKSIGGEALLGKAGIDP	0.44
267	LSGKAVGALANFY	0.44
268	LAGDCKRVLH	0.44
269	GGLDVYL	0.44
270	GADLKLRV	0.44
271	FYLNLNK	0.44
272	FRLPTD	0.44
273	DQKLLDQLGGR	0.44
274	AREANVLF	0.44
275	AFGGIVK	0.44
276	WNLTSGSLLR	0.43
277	WKGTIPA	0.43
278	VGGGAKVIMRPA	0.43
279	RGGLVDDAGAVPL	0.43
280	PDLFGEGEGMV	0.43
281	LVNYGKDYGRL	0.43
282	IRSGDVYIPR	0.43
283	ICAAVLPI	0.43
284	FSRGGDGK	0.43
285	FIDPLNE	0.43
286	EPGVGALL	0.43
287	EKQPSSNIRLL	0.43
288	EFDGKMI	0.43
289	ASTALLNAFLE	0.43
290	AREQGVLF	0.43
291	VSPIQEF	0.42
292	SADLGKVL	0.42
293	QSGTQRLLPGPTG	0.42
294	QFLPNVGLS	0.42
295	QDDAQIGDLG	0.42
296	PMDLFNRDKA	0.42
297	KAGLVFNPA	0.42
298	IKEASPLSLKI	0.42
299	IDSMIPIGRGQ	0.42
300	IDLSIPKVL	0.42
301	FLVGGGK	0.42
302	FIDHNMKLLDK	0.42
303	FEKFLGS	0.42
304	FEKDAPL	0.42
305	FDAPNHLE	0.42
306	DIPSNHL	0.42
307	ASSNVPL	0.42
308	XNVLGHPI	0.41
309	SIAVPRI	0.41
310	NYGKGLWE	0.41
311	NNNAKPPP	0.41
312	MARAGGIGIIHRFLTIQ	0.41
313	LSAVRPL	0.41
314	KSFIPE	0.41
315	KATGGLMIL	0.41
316	GSRLGALI	0.41
317	GLGDVYL	0.41
318	FITPRS	0.41
319	FEDGKMI	0.41
320	DHIALNL	0.41
321	DFIGDRS	0.41
322	NAVPPAGI	0.4
323	MLLPTALP	0.4
324	MLIFRSH	0.4
325	LSAVLPR	0.4
326	LQKAIGAF	0.4
327	LFVGGGK	0.4
328	LFSLQPQ	0.4
329	KQKLTPPAL	0.4
330	KPTDFK	0.4
331	IGYDPER	0.4
332	FREFKT	0.4
333	FRAPVEPY	0.4
334	FLAGEGTLP	0.4
335	FIQQIVSF	0.4
336	FIQDINAG	0.4
337	FGKDDVDLK	0.4
338	FGGIPLDE	0.4
339	EGLNAIIVF	0.4
340	ALDNLPGE	0.4
341	WSAVKVL	0.39
342	VANGLKLL	0.39
343	VAAPPAPAEP	0.39
344	TVIDLSLPSLGLG	0.39
345	RVWSFVATIIP	0.39
346	QADAKTLL	0.39
347	LSGLWERLAPA	0.39
348	LLANPIYSAFS	0.39
349	LKVDGGMVF	0.39
350	LGYDPRE	0.39
351	LAGFVPQ	0.39
352	HFAVIGRAGGSGAV	0.39
353	GSSVGDAGGAADRVL	0.39
354	FNVGIK	0.39
355	FNLPLDE	0.39
356	FKFERT	0.39
357	FDIPNIE	0.39
358	FAPLDFTVAPE	0.39
359	AKWQTII	0.39
360	VSKYFNK	0.38
361	PGHIKSL	0.38
362	NYELFGALFQ	0.38
363	MSMVVSML	0.38
364	LNNRPPAIAPP	0.38
365	KSFLEP	0.38
366	ITIHFLTL	0.38
367	HYIKIL	0.38
368	FVFNIGEGIP	0.38
369	DMLSFFTVTK	0.38
370	DLPSGGHI	0.38
371	AREIQPSFKPN	0.38
372	YHFIVPE	0.37
373	VYEGPFQ	0.37
374	VVAQGPSRPL	0.37
375	VDDALLAR	0.37
376	SPLTVVMLAVTL	0.37
377	RISGDVYIPR	0.37
378	QAASIIRQLP	0.37
379	PSNVGKLVL	0.37
380	PKMILTY	0.37
381	PFPTIHLIDN	0.37
382	MKTHLLL	0.37
383	MKLNPVL	0.37
384	MIKCTIPPSDDLL	0.37
385	KSTGPRPSLR	0.37
386	KDVDKXGPVAKEL	0.37
387	IYDSDGAL	0.37
388	ILPNPIGS	0.37
389	IDMVPI	0.37
390	FLLLHLE	0.37
391	DNKLLQRLP	0.37
392	ARGQEVLF	0.37
393	AGAVLSWS	0.37
394	ADSGLKVL	0.37
395	WVNYALE	0.36
396	VRGDAIAGIL	0.36
397	VLLYPAG	0.36
398	VLIYPGA	0.36
399	TPRSIFVYFRGLFYDV	0.36
400	SLLRFSAGA	0.36
401	QRARDAQDLGLSIELLP	0.36
402	QLGASGLSLSGGQ	0.36
403	QKCAEVALLAK	0.36
404	LMSKFSSLN	0.36
405	LGGDVYL	0.36
406	LDRPDCNLS	0.36
407	KSINAIL	0.36
408	KSIGQIL	0.36
409	KFAPHIQ	0.36
410	GEPLKEF	0.36
411	GAPAADGVHTY	0.36
412	FRITPD	0.36
413	FRISPE	0.36
414	FPGGAVDNSDATLIAAAL	0.36
415	FLIHILE	0.36
416	FLANNRKYNK	0.36
417	EDVLGTKGFIGTAAQHNPRP	0.36
418	DPALLVGT	0.36
419	AYLLHPLIS	0.36
420	ATGAAIPSLVG	0.36
421	AAWKSPE	0.36
422	YFLNINK	0.35
423	XDEYALNKQEL	0.35
424	WALLAEAGALPQ	0.35
425	VSALPRDAG	0.35
426	VPSLQEF	0.35
427	VFDVIAR	0.35
428	VCPVSTIL	0.35
429	RTVGQAGRLDGITPAALGILA	0.35
430	RPTITLL	0.35
431	QAARSTLL	0.35
432	PQSPVSLA	0.35
433	PKTDFK	0.35
434	PAGIADALA	0.35
435	MLLPTLAP	0.35
436	MLKPGGVL	0.35
437	MKTQGLLL	0.35
438	LSAVLRP	0.35
439	KNRFAGRKPKVPFAS	0.35
440	IDVIDWKT	0.35
441	HGAPEDENRHAGDL	0.35
442	GFDLVRGTK	0.35
443	GAPIIVK	0.35
444	GAAVLSSW	0.35
445	FLQDIAGN	0.35
446	FADVRPV	0.35
447	DLGLQLGA	0.35
448	DALAALVL	0.35
449	AQSLNTIL	0.35
450	ANVLKDILAPHFA	0.35
451	ALEDPARALI	0.35
452	QKKAADIALSLPELN	0.34
453	QDRADAAGIPFVTT	0.34
454	PTALCTLI	0.34
455	PQLMQLKK	0.34
456	PGEIKEF	0.34
457	NRNVDNFFAE	0.34
458	MLVRYISGSASMKPK	0.34
459	LFQVPQ	0.34
460	KFNPNIQ	0.34
461	KANRANSPALPNG	0.34
462	HIDAILN	0.34
463	FQGIVK	0.34
464	ERIMDFIAPV	0.34
465	ENGFFLDLVDK	0.34
466	EDIGMLII	0.34
467	ASHPDLNVV	0.34
468	ARISAIPI	0.34
469	YIGAFKE	0.33
470	SRAQCYSAVAIK	0.33
471	SKLANIL	0.33
472	RYIGSGAGL	0.33
473	RLSGLLPQ	0.33
474	RAGENLIL	0.33
475	QIINQLIL	0.33
476	PYLVVNPNYLLE	0.33
477	PKLCISSL	0.33
478	PEGRAIL	0.33
479	NHPGQIGNGY	0.33
480	MLLTPLAP	0.33
481	MHTKILL	0.33
482	MFAVTTPL	0.33
483	LIKCPSSL	0.33
484	LGYDEPR	0.33
485	LCDKGFVV	0.33
486	KGLGEAAAGAPRAA	0.33
487	IMNVLPI	0.33
488	IHQSLSIPG	0.33
489	FQGKYPAE	0.33
490	FLQDATPI	0.33
491	FLPVRQXE	0.33
492	FHSSALQ	0.33
493	ASLVSMVPR	0.33
494	AQISNTLL	0.33
495	ANLHGLHA	0.33
496	YGSFHAVADVGLAV	0.32
497	VLKQPQYSPLPIE	0.32
498	VKGVARF	0.32
499	VFDVIRA	0.32
500	TVDYPSFK	0.32
501	SQGGGANVVAPGYTK	0.32
502	SDQDIVAL	0.32
503	NDKVAQKFL	0.32
504	KRIGLPA	0.32
505	HIDAINL	0.32
506	GIREPVSGSL	0.32
507	GGNKLLTY	0.32
508	GELGAALLQL	0.32
509	FLVGNK	0.32
510	FLLHLGIE	0.32
511	FKGLVAG	0.32
512	FELPLIE	0.32
513	FEKDLAP	0.32
514	FASSKGHVK	0.32
515	FAICGLVAQ	0.32
516	EDKFVAKFT	0.32
517	EAGKRGGSLPTVL	0.32
518	ARDIVVPR	0.32
519	APGLADAIA	0.32
520	AGVDVYL	0.32
521	AGVAILK	0.32
522	AGLDRVTL	0.32
523	AGAAKDTLI	0.32
524	AEVAGALLQL	0.32
525	AEDGLKLGA	0.32
526	YGNGTRK	0.31
527	YGAVVWT	0.31
528	YDLSDGAL	0.31
529	TVAVPSALCLAPA	0.31
530	SRSVDKGLI	0.31
531	SHPDLNVV	0.31
532	SGIPQSKGQVAPA	0.31
533	QGAVNILDR	0.31
534	QFSVSHLLSA	0.31
535	QFFVVAV	0.31
536	MSSPKVVL	0.31
537	LSDENNLNAPIKP	0.31
538	KKIGNEGVLKL	0.31
539	IQFVPQ	0.31
540	IFSHSSNILARE	0.31
541	IDVPSIIQVL	0.31
542	HSFLGNGIASPK	0.31
543	GVPIDGKGALSNHE	0.31
544	GGDHIHAGTVVGKLE	0.31
545	FSGRLDE	0.31
546	FRIPSE	0.31
547	FDSGKGLKS	0.31
548	FDSAAKKAT	0.31
549	FAPLSDIS	0.31
550	EEVGMLLL	0.31
551	EALLISPAL	0.31
552	AVNGALLTAG	0.31
553	AQPGVPPEE	0.31
554	AGAKKGEPSAAL	0.31
555	YIAGFKE	0.3
556	VLIGFAMS	0.3
557	TVGLGQALWKKN	0.3
558	STAEIPINFKVNK	0.3
559	SSVLGQVL	0.3
560	SSPLGVIS	0.3
561	SPVPSPTVVT	0.3
562	SLNGIKGGGA	0.3
563	RGGLLE	0.3
564	RASAVDGLRVAGL	0.3
565	QPLMKLKQ	0.3
566	NHTDFIIT	0.3
567	LNVNKPSFA	0.3
568	LGGSRALSNL	0.3
569	KVDDTGKVIRL	0.3
570	GSRIQII	0.3
571	GEAAQQKKKPAG	0.3
572	FDGAEKY	0.3
573	DNKRTLL	0.3
574	CKDNTLTLN	0.3
575	AVGAILK	0.3
576	AALTKAALARFFVTETVLX	0.3
577	AAGDGDLVV	0.3
578	YVGKGLSGGT	0.29
579	YADGPTAIR	0.29
580	WQGLDVV	0.29
581	VSSTLGAL	0.29
582	VILYGAP	0.29
583	TSRLLGLH	0.29
584	SVGYKNVIGAR	0.29
585	STVGILGLH	0.29
586	SAILDFQEHGGINQTG	0.29
587	SAGTVIRI	0.29
588	RVVSWNINGIRSPL	0.29
589	RPGEQASAEAGRALL	0.29
590	RAGQDLII	0.29
591	RADDIFTS	0.29
592	QSLTIGG	0.29
593	PSVSLLSI	0.29
594	PDAMAVTPILKQ	0.29
595	PAGLAGELA	0.29
596	NAGITRLNL	0.29
597	MVGIAAGIGI	0.29
598	LLALAAGLLQTEDLGIYK	0.29
599	KPEKNLLI	0.29
600	IGGAIIK	0.29
601	HDLIALN	0.29
602	GVEVLLNDPL	0.29
603	GNANTIFTS	0.29
604	GKVVAVGF	0.29
605	GGELLIDTLELN	0.29
606	GAVVDVEFPRDSVPKV	0.29
607	FLQDLQN	0.29
608	FGANVPKQ	0.29
609	FEKFGTV	0.29
610	EFWGEGLSPE	0.29
611	EDKFVKFTA	0.29
612	DQVDESTKGIL	0.29
613	DIPSNIH	0.29
614	ARAILK	0.29
615	AKGEQTLL	0.29
616	ADCIEINT	0.29
617	XALIAT	0.28
618	VNDCKIPV	0.28
619	VFYGQPVA	0.28
620	VESKNSAFPAGSIV	0.28
621	TCGFISDA	0.28
622	SRIGIIPQ	0.28
623	SPMIHTE	0.28
624	RAGIENLL	0.28
625	NHTMPVLVNLFGTPK	0.28
626	MTHPNLLVEL	0.28
627	MIKPNVL	0.28
628	MGVVGIIL	0.28
629	KVSGGDIIGT	0.28
630	KPDKQILI	0.28
631	KLRKKLGLGGS	0.28
632	KEGLAKGDLLK	0.28
633	IGYDRPE	0.28
634	HKIAGIP	0.28
635	GSVNRTLL	0.28
636	GRRDLDQVAGR	0.28
637	GLSSDMRVV	0.28
638	FVGKFET	0.28
639	FSRGLDE	0.28
640	FEKFTGV	0.28
641	EFQFKGTV	0.28
642	DLVGGNL	0.28
643	AIARDGASGGVVR	0.28
644	ADIPVKA	0.28
645	ADESTGTIGKRL	0.28
646	AADVGADLVGK	0.28
647	YIQFEK	0.27
648	WGLYASVV	0.27
649	VGAITILPK	0.27
650	VDGDGIVR	0.27
651	SGRKSDLI	0.27
652	RELLWKPE	0.27
653	PGEVLLGT	0.27
654	NLLPYQH	0.27
655	LRGATEYIPR	0.27
656	LGCVTKR	0.27
657	LEADTGNFI	0.27
658	LDDADLDLV	0.27
659	LALGTLAL	0.27
660	KLAEAGTIAVLL	0.27
661	KHGASAVLVG	0.27
662	KDIGALRV	0.27
663	KACIAEAAARVA	0.27
664	IPLFKNNE	0.27
665	INIPPKE	0.27
666	INDVYL	0.27
667	IMKDPK	0.27
668	IMDKPK	0.27
669	IKDGFAEGK	0.27
670	IGAPGAKGEA	0.27
671	IFVGNK	0.27
672	GSVVSGDGAVGAIR	0.27
673	GQDGLQQL	0.27
674	GGSSVTAVEALKLAG	0.27
675	FVTAAVKGGA	0.27
676	FTPALPAEE	0.27
677	FLINVGSSSQGPPA	0.27
678	FLDKALEVGAPNY	0.27
679	FILPLEE	0.27
680	FIKGIE	0.27
681	FIGKIE	0.27
682	FEKFEK	0.27
683	FEDPRKE	0.27
684	EVMVPL	0.27
685	EFGLWHLTQE	0.27
686	DVDAIIAR	0.27
687	DEEGKAKMPSQLI	0.27
688	AEQVKTLRL	0.27
689	AEPSIIA	0.27
690	ADLPAKV	0.27
691	AARAMEELGNLKGSEAH	0.27
692	YSVGKDSRIGPK	0.26
693	VDKVLLPK	0.26
694	TIQAGAKGVLIK	0.26
695	RRLYPTLS	0.26
696	QKIVFNAP	0.26
697	QIPGLEK	0.26
698	QDLRIIKPN	0.26
699	PGGGTALVNIH	0.26
700	MRPIVD	0.26
701	MILQPSAL	0.26
702	KVVGFGA	0.26
703	IRKGLPA	0.26
704	ILNPPEK	0.26
705	IKRGLPA	0.26
706	IILVCKAIL	0.26
707	IGRIDGI	0.26
708	IDALDLVNR	0.26
709	IAADDLKA	0.26
710	GSVVSGDGSVGTIR	0.26
711	GADKSFGRDIVDA	0.26
712	FSRGNSGV	0.26
713	FLTPGVS	0.26
714	FLQDLNQ	0.26
715	FLKSDSR	0.26
716	FKGIVGA	0.26
717	FEKFKE	0.26
718	FEKDAIP	0.26
719	ESGGDLVAL	0.26
720	EAPSILA	0.26
721	DHLIAIN	0.26
722	DAAIGGKTGVNIP	0.26
723	CDLRLGSQSL	0.26
724	ARLKVLY	0.26
725	AGSVITP	0.26
726	AGQIDAAVEAGAPVI	0.26
727	AGAAISVL	0.26
728	ADAIAQRLPKE	0.26
729	WGSNTELSKAK	0.25
730	WALEKQPDII	0.25
731	VINGGSHAGNKL	0.25
732	VDKGLVPLA	0.25
733	TTAGVAGAGIGLGAL	0.25
734	TIAAQQAVNLAGGP	0.25
735	TGGVTLRL	0.25
736	SVVINVPLA	0.25
737	SQGSVIVVGIA	0.25
738	SKINALI	0.25
739	SAAAVAVASSAGPAA	0.25
740	RRVKASGLRR	0.25
741	RKLGIPA	0.25
742	RIKDVPL	0.25
743	RAGELILN	0.25
744	QNGGTLFTS	0.25
745	QIGKPLE	0.25
746	QDQFIGGEEAG	0.25
747	PEQNVLCVIPS	0.25
748	NNAKALAVAL	0.25
749	MGVIGVIL	0.25
750	LMAATPK	0.25
751	KVGVFGA	0.25
752	KLFAAHGVDK	0.25
753	IIPFKNNE	0.25
754	HNAALAGGVA	0.25
755	GSVVSGGGAVGSVR	0.25
756	GSIAGIGQTNIK	0.25
757	GRSKDSIL	0.25
758	GGNGGKAKY	0.25
759	FQVGPAVGIS	0.25
760	FNVADPVNK	0.25
761	EPASILA	0.25
762	DSAEALLKKH	0.25
763	ASQARTLI	0.25
764	AGVNGSPTGKVKAG	0.25
765	ADSGDLVAI	0.25
766	ADIPKAV	0.25
767	AALCLSDLTDAK	0.25
768	YVFGQPVA	0.24
769	YLQFKE	0.24
770	YGLAAVAM	0.24
771	VKDSLLGNVSRP	0.24
772	VGAVRAFQAGVIDVP	0.24
773	VEDIMKMARN	0.24
774	SQKDVLVGIA	0.24
775	SKEILGIH	0.24
776	SIGVNDFVIPEE	0.24
777	SFVPQDLESAK	0.24
778	SAAAAVPDAELHK	0.24
779	RSGKSDIL	0.24
780	RKVAGVF	0.24
781	LMGSVPK	0.24
782	LKGTIIGNAQIAEKHPNFV	0.24
783	KPILVAG	0.24
784	KPENKLII	0.24
785	KLGPAGLE	0.24
786	INAILK	0.24
787	ILNPPKE	0.24
788	IDVGIIR	0.24
789	GNLAVNSLNNNT	0.24
790	GGNISIQY	0.24
791	GAVALIK	0.24
792	FSETGAGKHVPR	0.24
793	FRSGIDE	0.24
794	FITPVGS	0.24
795	FEKFAGKE	0.24
796	EPFSRDQ	0.24
797	DQNLQQL	0.24
798	CGVVGRVVGIA	0.24
799	YGLVAAMA	0.23
800	YGARGNK	0.23
801	VTGGAGFIGSH	0.23
802	VQGKNLNL	0.23
803	VMAGVIPI	0.23
804	VILYPQ	0.23
805	TNPDAIIKI	0.23
806	TKPPVGPKT	0.23
807	STSTLIGLT	0.23
808	RMPIVD	0.23
809	REGVKYGAGIGPGVY	0.23
810	RDDYLE	0.23
811	RAGLTAIICIGE	0.23
812	QILIGALVAG	0.23
813	PIKNDIVGA	0.23
814	PEQAIQAL	0.23
815	NVAQQLAKNGTL	0.23
816	MLVDLANEGGLNK	0.23
817	LSLVDTLGP	0.23
818	LIEELNEIGGR	0.23
819	LFNGGSTDSLVK	0.23
820	KPILVGA	0.23
821	KNNILLTY	0.23
822	KNIIIY	0.23
823	KLGPLAGE	0.23
824	KIRGIPA	0.23
825	KIASPVIIK	0.23
826	KFKFEDAA	0.23
827	KDLQLRV	0.23
828	IVQYVLKL	0.23
829	IQGITKPAIR	0.23
830	ILPNPKE	0.23
831	IGLGNGLDK	0.23
832	HVFLVA	0.23
833	GWEVKSARAQTVN	0.23
834	GSVVSGDGAVGAIRE	0.23
835	GIETISIENPGFS	0.23
836	FTAPLPAEE	0.23
837	FNLQGNDA	0.23
838	FKEFKE	0.23
839	FIKSSDR	0.23
840	FGGIQDNQ	0.23
841	FDTIDATKAEPF	0.23
842	EPKNRSASPRK	0.23
843	EKAAANLAIDHG	0.23
844	DLGLLSARPE	0.23
845	DKVSLQPNAG	0.23
846	DAKGRPLE	0.23
847	APESIIA	0.23
848	ANCVDISKKDK	0.23
849	ALIARALA	0.23
850	AKDLVEAAPANLKEAVSK	0.23
851	AKAQDTIL	0.23
852	ADVLAAAAAVSTIVIP	0.23
853	YIKFAGE	0.22
854	VSSIGQVL	0.22
855	VNVPVVGGH	0.22
856	VKTLRPL	0.22
857	VHFIVA	0.22
858	TPADQIAII	0.22
859	SIAGIPRSQAT	0.22
860	RVGGRSLTGRV	0.22
861	QIISGKEDAANNF	0.22
862	QIAPEQAL	0.22
863	QDLKLRV	0.22
864	QAVISWS	0.22
865	PQLADAIA	0.22
866	PEASILA	0.22
867	NGVSRTLL	0.22
868	NGTKNGKM	0.22
869	NAQGIDSLGKYE	0.22
870	MLSFAAAVA	0.22
871	MILSVPVP	0.22
872	LVMKIMKI	0.22
873	LLNVGSGGGAAPA	0.22
874	LLGFNNDGVLEI	0.22
875	KQVHPDIGIS	0.22
876	KGLNGLITY	0.22
877	KDKPTTEILPAG	0.22
878	IRILSKASVVNITLCMDKIE	0.22
879	IIAGIK	0.22
880	HHVGDRGVLAR	0.22
881	GRNIIHGSDGPE	0.22
882	GATDPAAVDSL	0.22
883	FSRGLED	0.22
884	FNNQLQD	0.22
885	FNNQLNE	0.22
886	FNNQLDQ	0.22
887	FNIQGADN	0.22
888	FLVEQAGGKAVNDRGE	0.22
889	FKGIVQ	0.22
890	FAERIGIS	0.22
891	DRDYIE	0.22
892	AVGLKVLY	0.22
893	AKNRILTY	0.22
894	AAQTALIT	0.22
895	AAGVSQTIL	0.22
896	YYTPDXETK	0.21
897	VKANPGIK	0.21
898	TVAVPRL	0.21
899	TELLGQALPAILEG	0.21
900	SQVITP	0.21
901	SPILETLPS	0.21
902	SIPVVA	0.21
903	RLHKLMNGS	0.21
904	RDALKNLTIK	0.21
905	RAQLKGNKLI	0.21
906	QTQLLRAIPG	0.21
907	QLGPIKE	0.21
908	QLASNALK	0.21
909	QAVITGVC	0.21
910	PRTITLI	0.21
911	NTPNQLNNQIL	0.21
912	NRATLLT	0.21
913	MILVGVGL	0.21
914	MIGVLVGI	0.21
915	LSVQALSHL	0.21
916	LEDNGFLDIE	0.21
917	LDVKVNVAGGG	0.21
918	KSYKPDIDIVSN	0.21
919	KPLPVEAPEP	0.21
920	KNTFKSWAQ	0.21
921	KLGPQLE	0.21
922	KIQRPVAYNP	0.21
923	ILGAIK	0.21
924	IGTVCKR	0.21
925	GNLLLTASLKIA	0.21
926	GGDIAKQY	0.21
927	GELALAVL	0.21
928	FEVPVRASPSPAKSD	0.21
929	DLSVNNL	0.21
930	DISDDQQDITRGK	0.21
931	ARDVYI	0.21
932	ALLRAALA	0.21
933	ALIGTLAI	0.21
934	ALADDLEKN	0.21
935	AGLDVRTI	0.21
936	YLKFQE	0.2
937	VQQQDAKLAAAP	0.2
938	TVVFPN	0.2
939	SSPLKGRIVDT	0.2
940	SRGKDSLI	0.2
941	SQVSAWQDET	0.2
942	SLGALLEREEPP	0.2
943	SLDIYVPRDE	0.2
944	SERFQLAE	0.2
945	SDVLAVG	0.2
946	SDAGIKVI	0.2
947	SASTVIKSYSPEL	0.2
948	RSGGGLNE	0.2
949	RLSTPSSL	0.2
950	REAAERAALNAPI	0.2
951	QLDVRTL	0.2
952	QLDRVTL	0.2
953	QIPGIKE	0.2
954	QGNEVARGLVN	0.2
955	PQVLPIDQ	0.2
956	NQTAGLSLP	0.2
957	NEYPYSADEVL	0.2
958	MLLKTHL	0.2
959	MAVAMKT	0.2
960	LVNDPSKPH	0.2
961	LQQEVGAAGGELEPK	0.2
962	LEMDTLSGNIL	0.2
963	LDQAEAIIR	0.2
964	KNLNILTY	0.2
965	KDLNATAL	0.2
966	KAVIDNM	0.2
967	IIDIRPLKE	0.2
968	HRCAGVPAE	0.2
969	GTDIGKVL	0.2
970	GRGIIE	0.2
971	GKITDEFTGA	0.2
972	GITNYGGE	0.2
973	GDIKVSAPGVQ	0.2
974	FNSDAKE	0.2
975	FNSDAEK	0.2
976	FNLQQDN	0.2
977	FKFKEE	0.2
978	FEQKINSSTM	0.2
979	ENSDLVAL	0.2
980	EGLLNPGE	0.2
981	DSIATIK	0.2
982	DMGIKYNLS	0.2
983	AVSNVNNIIAP	0.2
984	ASLNYNE	0.2
985	AQATALIT	0.2
986	ALSDKAKLEH	0.2
987	ALIELGVPI	0.2
988	AIFFYELVEE	0.2
989	VVSGDGSVGTIR	0.19
990	VQDRKALTLK	0.19
991	VADETYKLLGA	0.19
992	TNLKGIL	0.19
993	RAGIEILN	0.19
994	NDQIQQL	0.19
995	MNKSAVNLMNV	0.19
996	LVIYPQ	0.19
997	LMLGAMLKGEDK	0.19
998	LGDNYANK	0.19
999	LDENGFLDIE	0.19
1000	KVPLAGLE	0.19
1001	KVNGYRAGKAPK	0.19
1002	KVAGPLIE	0.19
1003	KRDYTDP	0.19
1004	KQPISSTL	0.19
1005	KNNKDLIIK	0.19
1006	KNDRTLI	0.19
1007	KGVIRLA	0.19
1008	KDQLLVGV	0.19
1009	KDAAEAAKKEL	0.19
1010	KAAGLKN	0.19
1011	INEPQMRTAISKAEQL	0.19
1012	IMATAPK	0.19
1013	IAIARALA	0.19
1014	HLPSPATAQ	0.19
1015	GVRLPYTIS	0.19
1016	GVELHGLGDPQQGV	0.19
1017	GSVVSGDGSVGTIRE	0.19
1018	GLELNPGE	0.19
1019	GAEGGDLVV	0.19
1020	FQAPTGDGTHE	0.19
1021	FLNVDTNTL	0.19
1022	FGNGTGTTKP	0.19
1023	FDLNQNQ	0.19
1024	FASLGSVVQ	0.19
1025	ERVVVRDAEAIGALL	0.19
1026	EKAGPTAPA	0.19
1027	DTLAKNVVKGFV	0.19
1028	DQIIELSLELN	0.19
1029	DNQIQQL	0.19
1030	DLHGLVSR	0.19
1031	DIVNGGI	0.19
1032	DIGIQLQ	0.19
1033	CASLKNNE	0.19
1034	ASEVLAAAKEEGAA	0.19
1035	AREIITY	0.19
1036	ALRELLTY	0.19
1037	YVDLALSGT	0.18
1038	YLKFEQ	0.18
1039	VVDLSRL	0.18
1040	VSQRGPIE	0.18
1041	VSIPTGVI	0.18
1042	VKLVGTPL	0.18
1043	VKIRTPL	0.18
1044	TPISKENAAKKEAPK	0.18
1045	RALDWGPGGGPDLIVDDGGDTTLL	0.18
1046	RAAEVRDIRPLGAITR	0.18
1047	QRDYIAE	0.18
1048	QANNVCKKVAV	0.18
1049	PVQIPVGAE	0.18
1050	PTGCLMPLQAVEE	0.18
1051	NNQTIFTS	0.18
1052	NNDGSQKISGDSL	0.18
1053	NKNILTY	0.18
1054	NKATGGLK	0.18
1055	NKAGKAL	0.18
1056	NCAKSIGISEAK	0.18
1057	LGPFTEDQ	0.18
1058	LEDDLGKGGHE	0.18
1059	KVGLPANK	0.18
1060	KSIANII	0.18
1061	KLNLKLPE	0.18
1062	KDINEGCLKPTEV	0.18
1063	ILQDNELEGPIPA	0.18
1064	IEMNEVMNIL	0.18
1065	IDSVNNL	0.18
1066	IAGKVVLY	0.18
1067	HIDLLE	0.18
1068	GYRSKLE	0.18
1069	GITVSMVRP	0.18
1070	GADKAYGRDIVDA	0.18
1071	FVTVPDI	0.18
1072	FVGIRSLE	0.18
1073	FLTAVFGGSDSQ	0.18
1074	FLNVITTDGG	0.18
1075	FENPKTGQ	0.18
1076	EVLAAHPNEL	0.18
1077	ELDATDLKVIG	0.18
1078	AVNAVLDGNV	0.18
1079	AHLDPADVV	0.18
1080	AERLLTY	0.18
1081	VNVPGHAIA	0.17
1082	TDLAALPT	0.17
1083	TAAASSPRTY	0.17
1084	SVSVGLV	0.17
1085	SVIASPVI	0.17
1086	SSVVKDL	0.17
1087	SSVVAQVL	0.17
1088	SSNNKNNT	0.17
1089	REAFLAE	0.17
1090	QVPKLLE	0.17
1091	QSVITP	0.17
1092	QGNSGHLVSIQ	0.17
1093	PFTGELPAQQT	0.17
1094	PDVVLLKS	0.17
1095	NFNQINE	0.17
1096	MVQSLSVL	0.17
1097	MLIYGNVA	0.17
1098	LRPEKALVG	0.17
1099	LDHGIVSR	0.17
1100	KVVGFQ	0.17
1101	KVGVFQ	0.17
1102	KVDSLRVQSPR	0.17
1103	KTEGACKL	0.17
1104	KQSARLAK	0.17
1105	KPASKLAEIE	0.17
1106	KLPGLQE	0.17
1107	KKATYDDIKAA	0.17
1108	KGRIVLA	0.17
1109	KEIVWVRDAP	0.17
1110	KAIGTGVR	0.17
1111	ITQMANPI	0.17
1112	ISNTAGTLAGIVG	0.17
1113	IRAKVLY	0.17
1114	IDSSRASNTAAK	0.17
1115	GVFTDKDKAAAH	0.17
1116	GMSALTSAQIISPS	0.17
1117	GKSGESPVAA	0.17
1118	GDTVAKVL	0.17
1119	FVNPKDHNKPVQE	0.17
1120	FIKGEPVD	0.17
1121	FATTPRTQ	0.17
1122	FATAQGKAQ	0.17
1123	FAEEDKKLKE	0.17
1124	ERAFLAE	0.17
1125	EFVNPKDHNKPVQE	0.17
1126	DKEIDLIVGPE	0.17
1127	DITVPI	0.17
1128	DISVSGSSNIDL	0.17
1129	DGILQIQ	0.17
1130	ALSDVLQA	0.17
1131	AIVSNVNALDGH	0.17
1132	AFGIENGTVTTIH	0.17
1133	YIIKT	0.16
1134	YFNDSQRQATKDAGVLA	0.16
1135	TVRRDAPPGQKVGLIA	0.16
1136	TPEGQLLAI	0.16
1137	TLANYQGAG	0.16
1138	TAANPASTPNPE	0.16
1139	SVDIAVG	0.16
1140	SRRNAMDTAAK	0.16
1141	SGRNLNE	0.16
1142	SALGRIEA	0.16
1143	SAEQRGLLEPQ	0.16
1144	RSGGGNIE	0.16
1145	RDNIQGITKPAIR	0.16
1146	QTKMGIII	0.16
1147	QSITIN	0.16
1148	QPVVPAE	0.16
1149	QKNEIVSKQKL	0.16
1150	QGKKIAIVTSR	0.16
1151	QDLGKHGLDGADV	0.16
1152	QAVLEKC	0.16
1153	QAVLAVCS	0.16
1154	QAVITQM	0.16
1155	PKAEEALAAGAE	0.16
1156	NKDRTIL	0.16
1157	NKDNLTVP	0.16
1158	NDKRTIL	0.16
1159	MIGVIGVI	0.16
1160	MENIGSGILSPKQ	0.16
1161	LGDVTALH	0.16
1162	KKVYVLPKHLDE	0.16
1163	KIAVAGGGS	0.16
1164	KGVTKSALIKK	0.16
1165	KFEDPAEGEE	0.16
1166	KEGDSIGAKVAV	0.16
1167	IRKDVPI	0.16
1168	IRGKILD	0.16
1169	IQLTSLNALK	0.16
1170	ILAGTLAI	0.16
1171	IGEINPGE	0.16
1172	IDTVPI	0.16
1173	IAKVGMTK	0.16
1174	GVSSTYLDLRDA	0.16
1175	GRLGGVE	0.16
1176	GIGTVPVGRVE	0.16
1177	GDNAIQQI	0.16
1178	GALKNLKE	0.16
1179	GAITGNAIK	0.16
1180	FVNPKDHDKPVQQ	0.16
1181	FVLTENGLSL	0.16
1182	FNLNQNE	0.16
1183	FNLNQDQ	0.16
1184	FEKFKEQ	0.16
1185	FEGTVVWE	0.16
1186	FEDPKVPPTTQE	0.16
1187	ETVQPAAVKLGI	0.16
1188	EQKKGKGGAAAAP	0.16
1189	EIEEEPAGVLKSPQ	0.16
1190	EIARLLTY	0.16
1191	EARLLTY	0.16
1192	DVALNALAGQV	0.16
1193	DTIAALTP	0.16
1194	DSVIAVG	0.16
1195	DNLQAKY	0.16
1196	DISAAANI	0.16
1197	ATDPAAVDSL	0.16
1198	ASAIAV	0.16
1199	ARIIAT	0.16
1200	ALSQFSETEP	0.16
1201	ALQTLINPS	0.16
1202	AKETAAAHQASSSPPIDAAT	0.16
1203	AELTAAGLGA	0.16
1204	VVSGIKAAG	0.15
1205	VTAVRPL	0.15
1206	VTAAVILPK	0.15
1207	VKNQPIK	0.15
1208	VKAPGIIE	0.15
1209	VGDIIARVEP	0.15
1210	VESEIDKSNGKLS	0.15
1211	VEMVPI	0.15
1212	VDGDVIKA	0.15
1213	VANQLLQT	0.15
1214	TPTLNPGE	0.15
1215	SVSGVLV	0.15
1216	STDIRTAL	0.15
1217	SLGTLTSLT	0.15
1218	SHKAAAIIE	0.15
1219	RVITNRSISFVRY	0.15
1220	RNNGNAPV	0.15
1221	RLAELLTY	0.15
1222	RIGKLID	0.15
1223	RGSNNLE	0.15
1224	REALFAE	0.15
1225	RAAELVLEANGR	0.15
1226	QSDRLAAIEPQ	0.15
1227	QRAAIISA	0.15
1228	PLFAEATDAIQTID	0.15
1229	PKDLTAAELK	0.15
1230	NYIIAIPTAS	0.15
1231	NLRSKVVLP	0.15
1232	NAKAIGSGSEGADSSLQE	0.15
1233	MVKPGAVI	0.15
1234	MPKDLVMELNE	0.15
1235	MLLPLTSE	0.15
1236	LSDPIEKIS	0.15
1237	LSDATIK	0.15
1238	LRDGLSSI	0.15
1239	LPSRTSSI	0.15
1240	LLRDDYLE	0.15
1241	LAECQLHLTSS	0.15
1242	KYQKTTDLLIR	0.15
1243	KYQKSTEILIR	0.15
1244	KYGQDATNVGDEGGFAPN	0.15
1245	KVPQLNK	0.15
1246	KVGTPI	0.15
1247	KVGTIP	0.15
1248	KSVIKKKYGQDATNVGDE	0.15
1249	KRAPIDSN	0.15
1250	KQEGVLKNAGT	0.15
1251	KNLEDLIIK	0.15
1252	KKYGQDATNVGDEGGFAPN	0.15
1253	KIVTGSLL	0.15
1254	KIVRICV	0.15
1255	KFKFEQE	0.15
1256	IRTSPSSL	0.15
1257	INSGSATLS	0.15
1258	IIHIQ	0.15
1259	IDNAQKY	0.15
1260	GVDVDLEKN	0.15
1261	GVADVYI	0.15
1262	GEIAALVI	0.15
1263	FVVFQTKE	0.15
1264	FREPAATE	0.15
1265	FLPVREDQ	0.15
1266	FIATDPVSAS	0.15
1267	FGAVSSDQ	0.15
1268	FAKPRAEE	0.15
1269	EPAAETVAPA	0.15
1270	EKGYATAIKK	0.15
1271	EISELVLRA	0.15
1272	DKIQGTAL	0.15
1273	AVIVPEGT	0.15
1274	AQLATEIGA	0.15
1275	AIDGGVSLE	0.15
1276	YYQGLVDK	0.14
1277	YLQFKEQ	0.14
1278	VVSGDGSVGTIRE	0.14
1279	VSSVKDL	0.14
1280	VNNTDAEGRLT	0.14
1281	VNIAQNNDII	0.14
1282	VKAAVPLE	0.14
1283	VILTQHLLPAQYCD	0.14
1284	VEVALDAGAPAA	0.14
1285	TPTSSLQLKH	0.14
1286	TLNLAVPLA	0.14
1287	TIPDPEDKKPE	0.14
1288	TGSQSQELRLS	0.14
1289	SPRIPSTEE	0.14
1290	RTTMGLIT	0.14
1291	RQDYAIE	0.14
1292	RNIPEDDPRNPAVIAD	0.14
1293	RLTQGDMLHVEPSLLQ	0.14
1294	RKKNDDIIDDGSIVN	0.14
1295	RIPERVVHAR	0.14
1296	QVPKINK	0.14
1297	QKIVVLY	0.14
1298	QIYDQLAE	0.14
1299	QEAIKGQHTSLV	0.14
1300	QDAGLDVV	0.14
1301	QAQYGASVSAK	0.14
1302	PQAAKREA	0.14
1303	NTLTIGG	0.14
1304	NTDDIVAL	0.14
1305	LYKFQEQ	0.14
1306	LNLKVIY	0.14
1307	LNKNLITY	0.14
1308	LMRICQEAGVT	0.14
1309	LIVNTNSGGHA	0.14
1310	LGLVEPGT	0.14
1311	LFKSSRKE	0.14
1312	LAAKTPNSY	0.14
1313	KVGGNANII	0.14
1314	KIVNKDGKPYIQ	0.14
1315	KIPGLEQ	0.14
1316	KGVTPI	0.14
1317	KGVIRAI	0.14
1318	KGRTVAL	0.14
1319	KDIAGGIVV	0.14
1320	ITGDVLGAA	0.14
1321	ISPVVA	0.14
1322	ILDLSSNKLS	0.14
1323	IDSATIK	0.14
1324	GSRNNIE	0.14
1325	GADLKAVVV	0.14
1326	FAKVIE	0.14
1327	EVQKDLLKI	0.14
1328	ETISLDEFVKK	0.14
1329	EQDIQVKVAGR	0.14
1330	ENLQRDPDQPI	0.14
1331	EFVNPKDHDKPVQQ	0.14
1332	EDNAGVIVNPK	0.14
1333	EDKKEAMEIL	0.14
1334	DAVLQLQ	0.14
1335	ANNLKVNN	0.14
1336	AGIVSSVL	0.14
1337	AASIAV	0.14
1338	AAKDYNE	0.14
1339	YGRSKLE	0.13
1340	VLSLLS	0.13
1341	VLHGINPE	0.13
1342	VKRITPI	0.13
1343	VKAVVTPL	0.13
1344	VAPTLRTE	0.13
1345	TPVGRILE	0.13
1346	TEEITFLKK	0.13
1347	SSLLKLHDSKD	0.13
1348	SRGNNIE	0.13
1349	RSPTVLS	0.13
1350	RSMATGQK	0.13
1351	RHITGEFE	0.13
1352	RDDVIKA	0.13
1353	QLTGQGIK	0.13
1354	QDLKIGVV	0.13
1355	QDIVLKEDDVL	0.13
1356	QAVLKEC	0.13
1357	PSRTGDVPAKE	0.13
1358	NVGILE	0.13
1359	NKGREAVNSVPRS	0.13
1360	NILPSVAGE	0.13
1361	MVGIAQALV	0.13
1362	MATAVDPQSKTLRQLPT	0.13
1363	LVLVGDGGTGKTT	0.13
1364	LNMDKTKI	0.13
1365	LNEEIISLENL	0.13
1366	LGIPEVGT	0.13
1367	LGGVDNSISK	0.13
1368	LARAPED	0.13
1369	KNIEDLKII	0.13
1370	KNEEKDQGQPKKP	0.13
1371	KLGPIQE	0.13
1372	KGVRIIA	0.13
1373	KGLAREI	0.13
1374	KGIAVGNK	0.13
1375	KDNIATAI	0.13
1376	ISGEVAAVGA	0.13
1377	IKRGDVIALS	0.13
1378	IKGAGGQAIQN	0.13
1379	IHDIIE	0.13
1380	IEGKALHSI	0.13
1381	IDVLEQTMK	0.13
1382	IARPYAVDVS	0.13
1383	HALGKVLE	0.13
1384	GRIDVT	0.13
1385	GNVVTVL	0.13
1386	GGRVTVI	0.13
1387	GGNVLDTVSK	0.13
1388	GGIEVVEASIHIS	0.13
1389	FVTKMDKV	0.13
1390	FVGLRETV	0.13
1391	FTVSTCTN	0.13
1392	FQVSSDQ	0.13
1393	FNLENNQ	0.13
1394	FLNKQKASGDEIS	0.13
1395	FATTTLQK	0.13
1396	EQARAEGVPVVR	0.13
1397	DVSIAVG	0.13
1398	DVGKIVAALDAAGVD	0.13
1399	DPNTIVID	0.13
1400	DFREPVNIGSDE	0.13
1401	DARLGKETKAAP	0.13
1402	AVVKAAKGHTV	0.13
1403	ARNVWKVQPETVLA	0.13
1404	AQIGVDVH	0.13
1405	AQAISVI	0.13
1406	ALSNYNE	0.13
1407	ALQGGTSVVIA	0.13
1408	AENGDIVV	0.13
1409	AAVLSQSQAPA	0.13
1410	YIKFQEQ	0.12
1411	YGAQAQK	0.12
1412	VVDLSIR	0.12
1413	VRDDIKA	0.12
1414	VPVFTVE	0.12
1415	VKVLGTPI	0.12
1416	VKNKPLQ	0.12
1417	VKGGIVY	0.12
1418	VIVGDGGTGKTT	0.12
1419	VIAEPVGT	0.12
1420	VAGGELVLE	0.12
1421	TLAKGPRTT	0.12
1422	TASTPTNLT	0.12
1423	SVIKKKYGQDATNVGDE	0.12
1424	STGVFTDKDKAAAH	0.12
1425	SHPVENVV	0.12
1426	SDPVKVAS	0.12
1427	RLPGISETA	0.12
1428	RKTPSVLALS	0.12
1429	RKDVAVLALS	0.12
1430	REDYLAQ	0.12
1431	RAKRARVSGK	0.12
1432	QATGAKVAGA	0.12
1433	PRSMVVVAATKK	0.12
1434	NNSVIDI	0.12
1435	NKNKGTAL	0.12
1436	LYDAVLQA	0.12
1437	LSSSDKQSKPE	0.12
1438	LRSPTSSI	0.12
1439	LQGGALSE	0.12
1440	LINLNGYTKGARNE	0.12
1441	LGRVVDTL	0.12
1442	LFKVQNVNLE	0.12
1443	LDKDGNRIKEV	0.12
1444	LDENGFIEVE	0.12
1445	LAMAGGTSAPEAASV	0.12
1446	KVPLSLE	0.12
1447	KVIGPAIE	0.12
1448	KVGNQLNI	0.12
1449	KVFSRSEGAE	0.12
1450	KRLGALVV	0.12
1451	KPVAVALE	0.12
1452	KPIIVQ	0.12
1453	KNAGKAI	0.12
1454	KKKAAP	0.12
1455	KISGYSSAQHLVE	0.12
1456	KGIARIE	0.12
1457	KEAKGIVDNAPA	0.12
1458	KDNRTII	0.12
1459	KDFNSGAVVQ	0.12
1460	KAAGIEI	0.12
1461	IYEETRGVL	0.12
1462	INASNIKSV	0.12
1463	ILRPDATYS	0.12
1464	ILKDGKKAI	0.12
1465	IIELQDSLKNN	0.12
1466	IGKAAAAAS	0.12
1467	IEAQLAAKLE	0.12
1468	IAGVAPED	0.12
1469	HSSTQYPDVSHA	0.12
1470	HAKGIVLE	0.12
1471	GVEGSLVEL	0.12
1472	GGVAVMLVGETQDK	0.12
1473	GERNSSGGASTQ	0.12
1474	FVTEDGPVTGQEIL	0.12
1475	FVRQKNQDG	0.12
1476	FNSSVQE	0.12
1477	FINVDTTNI	0.12
1478	EVRDACRAAVDT	0.12
1479	EVEIVGLKPI	0.12
1480	EPKRIIE	0.12
1481	ENNIQQL	0.12
1482	EIWLDGEKVET	0.12
1483	EGLKALKEP	0.12
1484	EGARVEVLAPA	0.12
1485	EAKAKNIPKAEK	0.12
1486	EAIVAGLS	0.12
1487	CGTLELNE	0.12
1488	ARSVGDVLVQ	0.12
1489	ALQEGKGQVAAAP	0.12
1490	AIIEAVVPI	0.12
1491	AGTIAV	0.12
1492	YRGSKIE	0.11
1493	VTRPHGNSGVV	0.11
1494	VSTIGAANKAP	0.11
1495	VSSGVIV	0.11
1496	VSRYLSGEAQ	0.11
1497	VSKSNEIAIGNNQ	0.11
1498	VGQETMLE	0.11
1499	VEMTGGGTQTLL	0.11
1500	VARVVDTL	0.11
1501	TTVAGLAAVLLT	0.11
1502	TSVYPREPE	0.11
1503	STNAVHI	0.11
1504	STKIGVFEN	0.11
1505	SINPSERTYPEE	0.11
1506	RYIPNEE	0.11
1507	RVDDIKA	0.11
1508	RGKLSVGDLAE	0.11
1509	RAAAEAQP	0.11
1510	NNLISQY	0.11
1511	NNITVGAY	0.11
1512	NLAESINKTK	0.11
1513	NKATNLK	0.11
1514	MVDVKATL	0.11
1515	MLVGQYVA	0.11
1516	LVSSLT	0.11
1517	LSGEVAGAVA	0.11
1518	LSFVQEQ	0.11
1519	LIDITNAVEALKAQ	0.11
1520	LENDITPV	0.11
1521	KVPQLIE	0.11
1522	KVLAEQNIIPNAT	0.11
1523	KVKALAEAARET	0.11
1524	KVIPSNK	0.11
1525	KVIPSLE	0.11
1526	KTKLNSIRH	0.11
1527	KSKNAIN	0.11
1528	KSIEEIGLTPE	0.11
1529	KSIEAIN	0.11
1530	KSEIANI	0.11
1531	KRGNELK	0.11
1532	KNKSEEDSTGPK	0.11
1533	KNIEGTAL	0.11
1534	KNATILE	0.11
1535	KLMESGGE	0.11
1536	KLKNLGAE	0.11
1537	KIGARIE	0.11
1538	KGLGATID	0.11
1539	KGGKVAAVQKDK	0.11
1540	KDLLQGVV	0.11
1541	KAVARLE	0.11
1542	IVAANAVDGATTGA	0.11
1543	IRTLMNVELP	0.11
1544	IGRVEGI	0.11
1545	IAQVPDE	0.11
1546	HAIRVAANKPEVA	0.11
1547	GNHSSTQYPDVSHA	0.11
1548	GKVISI	0.11
1549	GIAEIDEKN	0.11
1550	FSNLSAKELES	0.11
1551	FNAVANNE	0.11
1552	FAEIRVPVVEK	0.11
1553	EWKQEGKINIE	0.11
1554	EVVGGNL	0.11
1555	ESVHNPVV	0.11
1556	ESRQYVV	0.11
1557	ERIAGIQ	0.11
1558	ENKXNNYNDNE	0.11
1559	EIDDPEATKPE	0.11
1560	EEAIRRAGAVPAA	0.11
1561	EAVRKAVGP	0.11
1562	DLEVAGKSQQVL	0.11
1563	DIIDISKLDDEK	0.11
1564	ANAVNDVVKAAAP	0.11
1565	AIGVLDE	0.11
1566	AGIVIDE	0.11
1567	YVSALRTE	0.1
1568	VSSVGIV	0.1
1569	VKPQIIE	0.1
1570	VIVIAGK	0.1
1571	VESESGSGRLKEK	0.1
1572	VEETRIHVLP	0.1
1573	VAEKALKPE	0.1
1574	SSVTVAAI	0.1
1575	RSNSQHRGREVV	0.1
1576	RMQLTQQIR	0.1
1577	RGIDVT	0.1
1578	QEIDLEKN	0.1
1579	PLTVILQS	0.1
1580	NALLDVAS	0.1
1581	NAITAGLVAQA	0.1
1582	MVRAAVSAVNR	0.1
1583	MTAVGLTAI	0.1
1584	MDEIRPISVE	0.1
1585	LSTQRQH	0.1
1586	LQGLDVAS	0.1
1587	LETLGVPDG	0.1
1588	LAQVPED	0.1
1589	LADNKLVE	0.1
1590	KVIIVGH	0.1
1591	KSLVGIE	0.1
1592	KSKNANI	0.1
1593	KSIRIE	0.1
1594	KRTVEDAF	0.1
1595	KQIVVIY	0.1
1596	KKLRQKLVGS	0.1
1597	KIVSALIS	0.1
1598	KGVISI	0.1
1599	KETRSQIVRG	0.1
1600	KDQVAGVT	0.1
1601	KDITANAI	0.1
1602	IYVNHLEQVK	0.1
1603	IVSILS	0.1
1604	IPTVILQS	0.1
1605	INIGNSVKPE	0.1
1606	IEIDREKAAAP	0.1
1607	IAGSKDTVGQYE	0.1
1608	HTDVAVL	0.1
1609	GVEGSVIEL	0.1
1610	GTSKDTEIRAQ	0.1
1611	GRLNVE	0.1
1612	GRGVTVI	0.1
1613	GLTNYNE	0.1
1614	GKNVVELIEEG	0.1
1615	FNVANQQDLLEAE	0.1
1616	FAIRSVVE	0.1
1617	EVQLSAVTPTL	0.1
1618	ESVATLK	0.1
1619	ENLVELTLENL	0.1
1620	EIGTSEGKITPLE	0.1
1621	EGKRVIVALS	0.1
1622	EEEIKGPSIESP	0.1
1623	DLVNNI	0.1
1624	DLAALEV	0.1
1625	DDLKPAVTAEPE	0.1
1626	DALNKIVE	0.1
1627	AVDIQIQ	0.1
1628	ASLVVVN	0.1
1629	ALRISDNVEIV	0.1
1630	ALIEGLVNDI	0.1
1631	ALGVNTREELA	0.1
1632	AIEVIAAVADP	0.1
1633	AFILTEEV	0.1
1634	AELVAGIS	0.1
1635	AARQLSE	0.1
1636	AAAINVE	0.1
1637	VVRSGDLVSY	0.09
1638	VVDLTVR	0.09
1639	VVDLTRV	0.09
1640	VRLIDVDGNQA	0.09
1641	VKVDVLINGEKVDA	0.09
1642	VKPLQIE	0.09
1643	VKNMIKDLAE	0.09
1644	VILVKGA	0.09
1645	VIIVAGK	0.09
1646	VASVQVTPEAPAAA	0.09
1647	VANEINVK	0.09
1648	VALELLND	0.09
1649	VAKAAAAAS	0.09
1650	TVHIPSGE	0.09
1651	TTGTGAIKSTGACSIQSNYS	0.09
1652	TTATLGAL	0.09
1653	TSTTSAPTTSTTSASTASTTSGPG	0.09
1654	TNVITP	0.09
1655	TLKGGVK	0.09
1656	TIPLVIQS	0.09
1657	TGIGRIEA	0.09
1658	TDVHPNVV	0.09
1659	SVSVKDI	0.09
1660	RTVKGAL	0.09
1661	RSISDNITDTV	0.09
1662	RLIGDAAKNQ	0.09
1663	RKTIPELPD	0.09
1664	RFRDHEAVET	0.09
1665	REVIAALEPA	0.09
1666	QIVKVIY	0.09
1667	QEAAKIVAQA	0.09
1668	NTVITP	0.09
1669	NQIGLVDSN	0.09
1670	NKATILE	0.09
1671	NDQLIVNSN	0.09
1672	MTALGITVA	0.09
1673	LVQAPED	0.09
1674	LRVAPSETA	0.09
1675	LDANKLVE	0.09
1676	KTQESYKIP	0.09
1677	KSLEANI	0.09
1678	KPVVAAIE	0.09
1679	KLKGGLQE	0.09
1680	KLITGLKE	0.09
1681	KLEKMPSIPEEPEQ	0.09
1682	KLEDAGAVA	0.09
1683	KIVASLIS	0.09
1684	KIISAIKE	0.09
1685	KIIASLKE	0.09
1686	KAVIECQ	0.09
1687	IRVAGGKE	0.09
1688	INNMATTSKI	0.09
1689	IELSDGVVIA	0.09
1690	IDAALEV	0.09
1691	IAGNKDTVGQYE	0.09
1692	HLVSEGSQDVHVH	0.09
1693	HAQLPEEAKE	0.09
1694	GRVAIE	0.09
1695	GIQQLSE	0.09
1696	GGVLNVE	0.09
1697	FYREPEEAKE	0.09
1698	FKGESNE	0.09
1699	EQARAKVQAVPN	0.09
1700	EISVGVAPE	0.09
1701	EEVALPT	0.09
1702	EEDIKVVLA	0.09
1703	EDLAKAEPAVE	0.09
1704	DVTATLK	0.09
1705	DEQILDGLDTQ	0.09
1706	DAKKVPVE	0.09
1707	ARAQLSE	0.09
1708	AQKGETII	0.09
1709	ANTVILTHIS	0.09
1710	ALEVQLS	0.09
1711	AKNVQLS	0.09
1712	AINQLSE	0.09
1713	AGLVLEE	0.09
1714	AETIAVG	0.09
1715	AETDSGSEKSKI	0.09
1716	YTGIDPQNRQVQ	0.08
1717	VTVAGQNL	0.08
1718	VTNAVKNGA	0.08
1719	VSSVTAAI	0.08
1720	VKAVL	0.08
1721	VESVNNL	0.08
1722	VESSDTIDNVKAKLQ	0.08
1723	VESSDTIDNVK	0.08
1724	VAIEPETK	0.08
1725	VADAGDKVTAE	0.08
1726	TKGKACEITAAQ	0.08
1727	TEGARVEVLAPA	0.08
1728	TAELAVG	0.08
1729	SVTNGIVKERLAE	0.08
1730	SNNSRQSS	0.08
1731	SGLKTSVQKVVQH	0.08
1732	SEATISQLRSE	0.08
1733	RLVDIGTVT	0.08
1734	RLSLDVSVPEQ	0.08
1735	QVSTRGQERI	0.08
1736	QIKNIKE	0.08
1737	QETSLQGPLASQE	0.08
1738	QEISSRIVNE	0.08
1739	QAVIDVAS	0.08
1740	QAEQAEHSKQV	0.08
1741	QAAITEAVA	0.08
1742	NVARIINEPTAA	0.08
1743	NTITIN	0.08
1744	NMRKEINLANEGDGEAAK	0.08
1745	NIAVEDAQVVVTR	0.08
1746	NIAIDVAS	0.08
1747	NEVRGHLE	0.08
1748	NENALLKEE	0.08
1749	NDKGRLSKDEIE	0.08
1750	LVYKVLQI	0.08
1751	LVVIAH	0.08
1752	LVKLNPTSE	0.08
1753	LSEEDKITVA	0.08
1754	LQTELPAE	0.08
1755	LQGQISE	0.08
1756	LQEDLEKN	0.08
1757	LNEAGKATV	0.08
1758	LEPVMKVEIE	0.08
1759	LDKLAKENQDI	0.08
1760	LAAGRTNKNVQVSGA	0.08
1761	KRISIE	0.08
1762	KQSLVVTVQDHG	0.08
1763	KLVTGTVL	0.08
1764	KLVASLVT	0.08
1765	KAMVARVVSST	0.08
1766	IVDRLKE	0.08
1767	ITQVVAPAI	0.08
1768	IFSEVETANSK	0.08
1769	HAVKAVLE	0.08
1770	HAFELVSKDE	0.08
1771	GLGAVVE	0.08
1772	GITVVDLS	0.08
1773	GHYTIGKEIIDQ	0.08
1774	GGEKTTVNTNVGA	0.08
1775	GALVIEE	0.08
1776	FVAEVT	0.08
1777	FDPLLVEEVEE	0.08
1778	EVSVNNL	0.08
1779	ERIVGGE	0.08
1780	ERGSVLEI	0.08
1781	ELSDAKIE	0.08
1782	EKKPGAQDIEE	0.08
1783	EGIVVGVI	0.08
1784	EGIKNLVE	0.08
1785	DIAKNIVE	0.08
1786	DEIALLQEE	0.08
1787	ATVEAPATPTTPE	0.08
1788	ATEIAVG	0.08
1789	AREVIKDVEDL	0.08
1790	ALGVLEE	0.08
1791	AKRIDAVVIS	0.08
1792	AITDDEPAKVAEE	0.08
1793	AAVGQISE	0.08
1794	AAATKVKS	0.08
1795	YVSVSAQSG	0.07
1796	YVAASLVSE	0.07
1797	VLASTSADHTV	0.07
1798	VESSDTIDNVKAK	0.07
1799	VATGRIEA	0.07
1800	TTAGIQVL	0.07
1801	TSVELDLQVAV	0.07
1802	TRVKGAI	0.07
1803	TRGKVAI	0.07
1804	TIPIVAAVS	0.07
1805	TIGNYNE	0.07
1806	SVRVDELE	0.07
1807	STGVFTTQEKAAAH	0.07
1808	SLVGKSAEQVNNQ	0.07
1809	RKTGVAI	0.07
1810	RKISIE	0.07
1811	RGINVE	0.07
1812	RETTMRVA	0.07
1813	RELQIQ	0.07
1814	QTIAV	0.07
1815	QLVLDE	0.07
1816	QLELDEKN	0.07
1817	QDLQEAVHVAQS	0.07
1818	PSLVQVQE	0.07
1819	NVLGGVE	0.07
1820	NVIRDAVTY	0.07
1821	NVIDVT	0.07
1822	NKVLKNAAV	0.07
1823	NENLQQI	0.07
1824	MVTEGKVL	0.07
1825	MVKDVTAI	0.07
1826	MLKAEEEGLVE	0.07
1827	MEMVKSVSAK	0.07
1828	LNQVNQIKTE	0.07
1829	LLRELAELE	0.07
1830	LKEAALAEIQ	0.07
1831	LITAIEAELS	0.07
1832	LGDVVSVH	0.07
1833	KVNESDNTSVK	0.07
1834	KVHGEAH	0.07
1835	KTKIRSLHN	0.07
1836	KTIVSSNLVK	0.07
1837	KSINVKS	0.07
1838	KKVVAKLKEN	0.07
1839	KIQNIKE	0.07
1840	KIIGTIKE	0.07
1841	KIEKVTL	0.07
1842	KAAEAVI	0.07
1843	IVKQVIY	0.07
1844	INVNDSVTK	0.07
1845	IDDIGISEEVDT	0.07
1846	GLAVIEE	0.07
1847	GGLVNVEVKRVEEA	0.07
1848	GEIKNIVE	0.07
1849	ETAIAVG	0.07
1850	EKWKTLTDAE	0.07
1851	EIAIKAAQIE	0.07
1852	DTIEGKLE	0.07
1853	DLIQNVNSN	0.07
1854	DEQVATLSAKNTEV	0.07
1855	DEETGKMKDDLE	0.07
1856	DAVLVNE	0.07
1857	DAQGEVVV	0.07
1858	AVRVVDTI	0.07
1859	AVDLVNE	0.07
1860	ATTVKDL	0.07
1861	ALQVELS	0.07
1862	ALAKTDADGEVQT	0.07
1863	AIDVQVAS	0.07
1864	AGVAVVE	0.07
1865	ADLVQVAS	0.07
1866	AAVVIDE	0.07
1867	YVSAIKEE	0.06
1868	VYVVARDE	0.06
1869	VVSGVDELE	0.06
1870	VVRAEAEAAPA	0.06
1871	VTPVVA	0.06
1872	VTDITVCAKAAE	0.06
1873	VPTVVA	0.06
1874	VINDVT	0.06
1875	VAGGKVQVE	0.06
1876	VADLVNE	0.06
1877	TVVGRQSDNSL	0.06
1878	TVPVVA	0.06
1879	TTGKGSVSLKE	0.06
1880	TSSVPITEDLDE	0.06
1881	TQIAV	0.06
1882	TLKDLVKS	0.06
1883	TINTNI	0.06
1884	TIDLVKS	0.06
1885	TAVGRIEA	0.06
1886	TATVKDL	0.06
1887	TADRVDAAQVPQ	0.06
1888	TADKHKDVIINQE	0.06
1889	SLTTISATK	0.06
1890	SAIQGVTEDVT	0.06
1891	RTLQATLIHE	0.06
1892	RTGKVAI	0.06
1893	RLVANKE	0.06
1894	QVTGAVTTVGVAA	0.06
1895	QTPLVKVAD	0.06
1896	QINAVVDSN	0.06
1897	PVTVVA	0.06
1898	MVKTDAVI	0.06
1899	LTNITVNEPAAP	0.06
1900	LTDLVKS	0.06
1901	LKMTDNE	0.06
1902	LIAQEDVVVVVTE	0.06
1903	LEQIDEKN	0.06
1904	LEMLTKDEIN	0.06
1905	LELLNNSQED	0.06
1906	LDNVEGVT	0.06
1907	KVTTTPI	0.06
1908	KVTAIKEGTVIDH	0.06
1909	KVAVI	0.06
1910	KTLDLVKS	0.06
1911	KEVLNKGVSKD	0.06
1912	ITITNN	0.06
1913	IQVIDE	0.06
1914	INVNDSVTKS	0.06
1915	GLEKNIVE	0.06
1916	GITVVVN	0.06
1917	GITVVDSI	0.06
1918	GAVAVVE	0.06
1919	GATQVDVE	0.06
1920	FVTMSTAAEVEAAA	0.06
1921	FKVLPQEAEEE	0.06
1922	EVTVPI	0.06
1923	EVSATIK	0.06
1924	EVESSDTIDNVKAK	0.06
1925	ESIVSQIE	0.06
1926	ELENLEKN	0.06
1927	EAVKNLVE	0.06
1928	DVAIVNE	0.06
1929	DQAGVEVV	0.06
1930	DIEAIIQEE	0.06
1931	DEEVGTLAELTE	0.06
1932	DEALKAKTDE	0.06
1933	AVGAVVE	0.06
1934	AVAVLEE	0.06
1935	AVAVIDE	0.06
1936	AQLGKYTGEGESEE	0.06
1937	AGMIEEGESVE	0.06
1938	AELVQIS	0.06
1939	YTVIVAA	0.05
1940	YTIVVAA	0.05
1941	YIIRVTTE	0.05
1942	VVPEAAVE	0.05
1943	VVGVVA	0.05
1944	VMTDSRAAVQE	0.05
1945	VIENVSADVEVI	0.05
1946	VHYEKVTAE	0.05
1947	VESSDTVENVK	0.05
1948	VEDLVKKTIE	0.05
1949	VEAAIEV	0.05
1950	VATAVDELE	0.05
1951	TVEEKPDVTYN	0.05
1952	TPEVVRVS	0.05
1953	TGVTLSTIT	0.05
1954	RIVAIEE	0.05
1955	RITTYVKTPN	0.05
1956	RITSTRTGSIT	0.05
1957	RITSTKEGSIT	0.05
1958	REAGVSIE	0.05
1959	RAEVEITLQDI	0.05
1960	QNQVVQSKDE	0.05
1961	QKSVDVSE	0.05
1962	QGLVEVAS	0.05
1963	NSTPEKVTAE	0.05
1964	NITVDVK	0.05
1965	NIAVVE	0.05
1966	MVKEGTVI	0.05
1967	MVAVRDTE	0.05
1968	LVESSVAKE	0.05
1969	LSEAVQKQ	0.05
1970	LNVATGVSTQ	0.05
1971	LEARINSENE	0.05
1972	LDVIDEVE	0.05
1973	KVELENAQKDI	0.05
1974	KIKNLQE	0.05
1975	IVNDVT	0.05
1976	IRVALEE	0.05
1977	INAVVE	0.05
1978	GTLVVDVT	0.05
1979	FVVSVSEDTQQQ	0.05
1980	EVSNVNI	0.05
1981	EVAALEV	0.05
1982	ERNKIVAQA	0.05
1983	ELSVVSAEK	0.05
1984	ELGVQVAS	0.05
1985	ELDVDVE	0.05
1986	EKVVVTVTQHGN	0.05
1987	EKTISTIT	0.05
1988	EKGEVVAVDGEQ	0.05
1989	EEVNKALNAE	0.05
1990	EEVKNAGLQE	0.05
1991	EEAVSKLE	0.05
1992	EDLVDVE	0.05
1993	EANGVEVV	0.05
1994	EAEVSKIE	0.05
1995	DVLIDEVE	0.05
1996	DLTVTAAPAEE	0.05
1997	DLKDLEKEAEE	0.05
[truncated: 51 more rows]

## Sheet: bio-pep
Sequence	Score	Entry	Entry name	Status	Protein names	Gene names	Organism
PDWFLLL	0.97	A0A3L6SG42	A0A3L6SG42_PANMI	unreviewed	Uncharacterized protein	C2845_PM02G19690	Panicum miliaceum (Proso millet) (Broomcorn millet)
FAPVPFDF	0.96	Q9ZT07	RKS1_ARATH	reviewed	G-type lectin S-receptor-like serine/threonine-protein kinase RKS1 (EC 2.7.11.1) (Receptor-like protein kinase 1)	RKS1 At1g11340 T23J18.1 T28P6.1	Arabidopsis thaliana (Mouse-ear cress)
MLLFPM	0.94	A0A3P6H7X5	A0A3P6H7X5_BRAOL	unreviewed	Uncharacterized protein	BOLC6T37512H	Brassica oleracea (Wild cabbage)
FIARNFLLGW	0.93	A0A0G2UQX5	A0A0G2UQX5_POROL	unreviewed	4,5-dioxygenase-like protein (Fragment)		Portulaca oleracea (Common purslane) (Portulaca neglecta)
ASQSIWLPGWL	0.93	Q9TKW1	PSAB_NEPOL	reviewed	Photosystem I P700 chlorophyll a apoprotein A2 (EC 1.97.1.12) (PSI-B) (PsaB)	psaB	Nephroselmis olivacea (Green alga)
FSKFMI	0.9	A0A2I4G9Q7	A0A2I4G9Q7_JUGRE	unreviewed	uncharacterized protein LOC109005956 isoform X3	LOC109005956	Juglans regia (English walnut)
FPQGFPA	0.9	Q76BW5	XTH8_ORYSJ	reviewed	Xyloglucan endotransglycosylase/hydrolase protein 8 (EC 2.4.1.207) (End-xyloglucan transferase) (OsXRT5) (OsXTH8)	XTH8 XRT5 Os08g0237000 LOC_Os08g13920 P0682A06.17	Oryza sativa subsp. japonica (Rice)
DPCIPLR	0.9	Q9LG97	SL1_ORYSJ	reviewed	Zinc finger protein STAMENLESS 1 (OsJAG) (Zinc finger protein OPEN BEAK)	SL1 OBP Os01g0129200 LOC_Os01g03840 P0408F06.18	Oryza sativa subsp. japonica (Rice)
KLGPLAQGLGGGGGIPGL	0.9	B1VM97	Y3378_STRGG	reviewed	Nucleoid-associated protein SGR_3378	SGR_3378	Streptomyces griseus subsp. griseus (strain JCM 4626 / NBRC 13350)
FPNYIRP	0.89	A0A2E6LG89	A0A2E6LG89_9FLAO	unreviewed	Sulfatase	CMC88_00850	Flavobacteriaceae bacterium
RLFFAGG	0.88	A0A1S3BKE9	A0A1S3BKE9_CUCME	unreviewed	LOW QUALITY PROTEIN: regulator of nonsense transcripts 1 homolog	LOC103490818	Cucumis melo (Muskmelon)
GGNFALAAALALM	0.88	Q1MNB5	HSLV_RHIL3	reviewed	ATP-dependent protease subunit HslV (EC 3.4.25.2)	hslV RL0049	Rhizobium leguminosarum bv. viciae (strain 3841)
EGAPFKRF	0.88	A0A2I0KCW0	A0A2I0KCW0_PUNGR	unreviewed	Uncharacterized protein	CRG98_013174	Punica granatum (Pomegranate)
WTKANAAGKGLLTLAAIFGF	0.88	B4J8Z9	QVR_DROGR	reviewed	Protein quiver (Protein sleepless)	qvr sss GH21388	Drosophila grimshawi (Hawaiian fruit fly) (Idiomyia grimshawi)
PSPMIGIL	0.87	A0A0D7NIU2	A0A0D7NIU2_9BRAD	unreviewed	Uncharacterized protein	UP09_26660	Bradyrhizobium sp. LTSP885
LMMLL	0.87	Q43413	DEF1_CAPAN	reviewed	Defensin J1-1		Capsicum annuum (Capsicum pepper)
FDAGGLML	0.86	A5WHC5	PUR7_PSYWF	reviewed	Phosphoribosylaminoimidazole-succinocarboxamide synthase (EC 6.3.2.6) (SAICAR synthetase)	purC PsycPRwf_2126	Psychrobacter sp. (strain PRwf-1)
KWFLPLS	0.85	P94476	YEBA_BACSU	reviewed	Uncharacterized protein YebA	yebA BSU06350	Bacillus subtilis (strain 168)
DFLGNFP	0.85	A1JJJ4	MURC_YERE8	reviewed	UDP-N-acetylmuramate--L-alanine ligase (EC 6.3.2.8) (UDP-N-acetylmuramoyl-L-alanine synthetase)	murC YE0673	Yersinia enterocolitica serotype O:8 / biotype 1B (strain NCTC 13174 / 8081)
FFGNYKPR	0.85	P04707	ADH2_MAIZE	reviewed	Alcohol dehydrogenase 2 (EC 1.1.1.1)	ADH2	Zea mays (Maize)
GGANPVFRP	0.85	Q00011	CAPSD_BYDVR	reviewed	Major capsid protein (Coat protein) (CP)	ORF3	Barley yellow dwarf virus (isolate P-PAV) (BYDV)
AQGGKAAVCGKYLF	0.84	O92532	POLG_HCVVP	reviewed	Genome polyprotein [Cleaved into: Core protein p21 (Capsid protein C) (p21); Core protein p19; Envelope glycoprotein E1 (gp32) (gp35); Envelope glycoprotein E2 (NS1) (gp68) (gp70); p7; Protease NS2-3 (p23) (EC 3.4.22.-); Serine protease NS3 (EC 3.4.21.98) (EC 3.6.1.15) (EC 3.6.4.13) (Hepacivirin) (NS3P) (p70); Non-structural protein 4A (NS4A) (p8); Non-structural protein 4B (NS4B) (p27); Non-stru…		Hepatitis C virus genotype 6h (isolate VN004) (HCV)
AQLGVFGF	0.83	B3H1B0	RLMM_ACTP7	reviewed	Ribosomal RNA large subunit methyltransferase M (EC 2.1.1.186) (23S rRNA (cytidine2498-2'-O)-methyltransferase) (23S rRNA 2'-O-ribose methyltransferase RlmM)	rlmM APP7_0727	Actinobacillus pleuropneumoniae serotype 7 (strain AP76)
DFEGPFK	0.82	A0A2H3Y8Y8	A0A2H3Y8Y8_PHODC	unreviewed	ubiquinone biosynthesis O-methyltransferase, mitochondrial	LOC103711036	Phoenix dactylifera (Date palm)
FQRPFPE	0.82	A0A2D1U1V1	A0A2D1U1V1_9SPHI	unreviewed	Fructose-bisphosphate aldolase (EC 4.1.2.13)	CPT03_03460	Pedobacter ginsengisoli
GGWFVLEP	0.81	A0A369JJV3	A0A369JJV3_HYPMA	unreviewed	Putative glucan 1,3-beta-glucosidase D	exgD_2 Hypma_012199	Hypsizygus marmoreus (White beech mushroom) (Agaricus marmoreus)
FLKSNPF	0.81	A0A179FAK8	A0A179FAK8_METCM	unreviewed	SesB protein	VFPPC_07022	Pochonia chlamydosporia 170
GAVPFSIPGISTPVRL	0.8	Q64VB3	Y1818_BACFR	reviewed	Uncharacterized transporter BF1818	BF1818	Bacteroides fragilis (strain YCH46)
NFLPNLPKR	0.8	Q9Y761	GNT1A_KLULA	reviewed	Glucose N-acetyltransferase 1-A (EC 2.4.1.-) (N-acetylglucosaminyltransferase A)	GNT1-A KLLA0B03135g	Kluyveromyces lactis (strain ATCC 8585 / CBS 2359 / DSM 70799 / NBRC 1267 / NRRL Y-1140 / WM37) (Yeast) (Candida sphaerica)
KVPSCPF	0.79	A0A251SM19	A0A251SM19_HELAN	unreviewed	Putative CDP-diacylglycerol--serine O-phosphatidyltransferase 1	PSS1 HannXRQ_Chr14g0459241	Helianthus annuus (Common sunflower)
NRPIPHWIR	0.79	P51424	RL391_ARATH	reviewed	60S ribosomal protein L39-1	RPL39A At2g25210 T22F11.20; RPL39C At4g31985 F10N7.2 F11C18.17	Arabidopsis thaliana (Mouse-ear cress)
KGGVFIAGGILP	0.79	Q2W5F9	GLK_MAGSA	reviewed	Glucokinase (EC 2.7.1.2) (Glucose kinase)	glk amb2112	Magnetospirillum magneticum (strain AMB-1 / ATCC 700264)
NIGGWLLL	0.79	A0A1P8YXU1	A0A1P8YXU1_PASFU	unreviewed	Uncharacterized protein		Passalora fulva (Tomato leaf mold) (Cladosporium fulvum)
AGGQLIRPL	0.76	Q9CJH4	TILS_LACLA	reviewed	tRNA(Ile)-lysidine synthase (EC 6.3.4.19) (tRNA(Ile)-2-lysyl-cytidine synthase) (tRNA(Ile)-lysidine synthetase)	tilS LL0019 L1002	Lactococcus lactis subsp. lactis (strain IL1403) (Streptococcus lactis)
GGVAPPAGL	0.76	A0A2Z6AFM8	A0A2Z6AFM8_9SPHN	unreviewed	Exopolyphosphatase/guanosine-5'-triphosphate, 3'-diphosphate pyrophosphatase	YGS_C1P2009	Sphingobium sp. YG1
AGPLIVK	0.76	A0A0F4ZB56	A0A0F4ZB56_9PEZI	unreviewed	Uncharacterized protein	TD95_004925	Thielaviopsis punctulata
GIGMVLPL	0.75	A0A398ANH6	A0A398ANH6_BRACM	unreviewed	Uncharacterized protein	BRARA_B03757	Brassica campestris (Field mustard)
GGLLPPRT	0.75	K1XR44	K1XR44_MARBU	unreviewed	Transcription factor	MBM_06840	Marssonina brunnea f. sp. multigermtubi (strain MB_m1) (Marssonina leaf spot fungus)
MPPSIGLI	0.73	A0A317WMZ7	A0A317WMZ7_ASPEC	unreviewed	Uncharacterized protein	BO83DRAFT_404847	Aspergillus eucalypticola (strain CBS 122712 / IBT 29274)
PCAAFTVL	0.73	Q9Z7G7	RECB_CHLPN	reviewed	RecBCD enzyme subunit RecB (EC 3.1.11.5) (Exonuclease V subunit RecB) (ExoV subunit RecB) (Helicase/nuclease RecBCD subunit RecB)	recB CPn_0738 CP_0007 CpB0767	Chlamydia pneumoniae (Chlamydophila pneumoniae)
VGAMALFNL	0.72	A0A397Y3R4	A0A397Y3R4_BRACM	unreviewed	RING-type E3 ubiquitin transferase (EC 2.3.2.27)	BRARA_I02996	Brassica campestris (Field mustard)
AYIHGVLF	0.72	A5GVQ6	PEBB_SYNR3	reviewed	Phycoerythrobilin:ferredoxin oxidoreductase (EC 1.3.7.3)	pebB SynRCC307_2062	Synechococcus sp. (strain RCC307)
SDGDSLFI	0.71	A0A163IZL2	A0A163IZL2_ABSGL	unreviewed	Uncharacterized protein	ABSGL_01688.1 scaffold 2091	Absidia glauca (Pin mould)
VLSFPGG	0.7	A0A384KS90	A0A384KS90_ARATH	unreviewed	Uncharacterized protein	AXX17_At5g10990	Arabidopsis thaliana (Mouse-ear cress)
RASFADLL	0.7	W9QCX6	W9QCX6_9ROSA	unreviewed	Uncharacterized protein	L484_009748	Morus notabilis
TPWQLALL	0.7	Q57QK4	MDTG_SALCH	reviewed	Multidrug resistance protein MdtG	mdtG SCH_1101	Salmonella choleraesuis (strain SC-B67)
GDRPIADGSLL	0.7	Q5GM68	CAPP2_ARATH	reviewed	Phosphoenolpyruvate carboxylase 2 (AtPPC2) (PEPC 2) (PEPCase 2) (EC 4.1.1.31)	PPC2 At2g42600 F14N22.13	Arabidopsis thaliana (Mouse-ear cress)

## Sheet: activity-prediction
Sequence	Score	Fraction	Potential Bioactivity
PDWFLLL	0.97	8	AO/ACE
FAPVPFDF	0.96	7	AO
MLLFPM	0.95	7	AO
FIARNFLLGW	0.95	7	AO
ASQSIWLPGWL	0.95	3	ACE
FSKFMI	0.9	7	AO
FPQGFPA	0.9	4	AO/ACE
FVIPWGFAR	0.9	3	ACE
DPCIPLR	0.9	3	ACE
KLGPLAQGLGGGGGIPGL	0.9	3	ACE
FPNYIRP	0.89	4	AO/ACE
RLFFAGG	0.88	7	AO
GGNFALAAALALM	0.88	7	AO
EGAPFKRF	0.88	4	AO/ACE
WTKANAAGKGLLTLAAIFGF	0.88	3	ACE
PSPMIGIL	0.87	8	AO/ACE
LMMLL	0.87	4	AO/ACE
FDAGGLML	0.86	5	AO
KWFLPLS	0.85	7	AO
DFLGNFP	0.85	5	AO
FFGNYKPR	0.85	4	AO/ACE
GGANPVFRP	0.85	4	AO/ACE
AQGGKAAVCGKYLF	0.84	3	ACE
AQLGVFGF	0.83	5	AO
DFEGPFK	0.82	8	AO/ACE
NGASPAGGCLMA	0.82	3	ACE
FQRPFPE	0.82	3	ACE
GGWFVLEP	0.81	7	AO
FLKSNPF	0.81	5	AO
GAVPFSIPGISTPVRL	0.8	3	ACE
NFLPNLPKR	0.8	3	ACE
üHydrophobic residue (typical for ACE-inhibitory peptides)
üAromatic residues for AO peptides (Phe and Try)
üHydrophobic residues at N-terminal
üCharged residues at C-terminal (Arg)

## Sheet: EC50
sequence	score	activity	EC50 (mg/L)	FRACTION	Assay
PDWFLLL	0.97	AO/ACE	5.2	8	ACE
FAPVPFDF	0.96	AO	10	7	DPPH
MLLFPM	0.94	AO	3.1	7	DPPH
FIARNFLLGW	0.93	AO	8.3	7	DPPH
ASQSIWLPGWL	0.93	ACE	5	3	ACE
		PDWFLLL	SD	FAPVPFDF	SD	MLLFPM	SD	FIARNFLLGW	SD	ASQSIWLPGWL	SD
0	1ng/ml	20	3.6	67841	1540.54	2000	1547	30000	1500	10	3
1	10ng/ml	25	5.95	73471	1190.07	3045	1240	45141	1240	12.5	5
2	100ng/ml	30	4.5	102187	1593.66	15000	7841	50457	11425	15	5
3	1ug/ml	75	8	182057	17205.7	20146	11500	58924	12478	37	8
4	10ug/ml	500	11.2	426438	3857.52	70054	10745	221510	102358	260	30
5	100ug/ml	700	19	768283	4414.15	80455	10841	350721	100841	358	35
6	1mg/ml	738	17.01	786784	2903.52	87454	10478	387441	100478	378	40
